# Supplementary material for: A library of polytypic copper-based quaternary sulfide nanocrystals enables efficient solar-to-hydrogen conversion
Source: Nat Commun. 2022 Sep 15;13:5414. doi: 10.1038/s41467-022-33065-7 (PMC9477825; doi:10.1038/s41467-022-33065-7)
Supplement: Supplementary file 4 — Source Data [file 41467_2022_33065_MOESM4_ESM.xlsx]

## Sheet: Fig. 1j
Figure 1j	SHP			KS			WZ
	2Theta	Intensity		2Theta	Intensity		2Theta	Intensity
	10.0044	388		0	0		10	0
	10.0211	391		0.02	0		10.05	0
	10.0378	395		0.04	0		10.1	0
	10.0545	383		0.06	0		10.15	0
	10.0712	408		0.08	0		10.2	0
	10.0879	387		0.1	0		10.25	0
	10.1046	392		0.12	0		10.3	0
	10.1213	370		0.14	0		10.35	0
	10.138	425		0.16	0		10.4	0
	10.1548	405		0.18	0		10.45	0
	10.1715	360		0.2	0		10.5	0
	10.1882	408		0.22	0		10.55	0
	10.2049	401		0.24	0		10.6	0
	10.2216	421		0.26	0		10.65	0
	10.2383	435		0.28	0		10.7	0
	10.255	352		0.3	0		10.75	0
	10.2717	358		0.32	0		10.8	0
	10.2884	387		0.34	0		10.85	0
	10.3052	382		0.36	0		10.9	0
	10.3219	380		0.38	0		10.95	0
	10.3386	397		0.4	0		11	0
	10.3553	390		0.42	0		11.05	0
	10.372	394		0.44	0		11.1	0
	10.3887	393		0.46	0		11.15	0
	10.4054	404		0.48	0		11.2	0
	10.4221	389		0.5	0		11.25	0
	10.4389	352		0.52	0		11.3	0
	10.4556	367		0.54	0		11.35	0
	10.4723	398		0.56	0		11.4	0
	10.489	383		0.58	0		11.45	0
	10.5057	382		0.6	0		11.5	0
	10.5224	388		0.62	0		11.55	0
	10.5391	395		0.64	0		11.6	0
	10.5558	363		0.66	0		11.65	0
	10.5725	359		0.68	0		11.7	0
	10.5892	384		0.7	0		11.75	0
	10.606	377		0.72	0		11.8	0
	10.6227	370		0.74	0		11.85	0
	10.6394	395		0.76	0		11.9	0
	10.6561	363		0.78	0		11.95	0
	10.6728	415		0.8	0		12	0
	10.6895	353		0.82	0		12.05	0
	10.7062	363		0.84	0		12.1	0
	10.7229	413		0.86	0		12.15	0
	10.7396	403		0.88	0		12.2	0
	10.7564	399		0.9	0		12.25	0
	10.7731	395		0.92	0		12.3	0
	10.7898	382		0.94	0		12.35	0
	10.8065	371		0.96	0		12.4	0
	10.8232	362		0.98	0		12.45	0
	10.8399	371		1	0		12.5	0
	10.8566	389		1.02	0		12.55	0
	10.8733	390		1.04	0		12.6	0
	10.8901	350		1.06	0		12.65	0
	10.9068	386		1.08	0		12.7	0
	10.9235	350		1.1	0		12.75	0
	10.9402	391		1.12	0		12.8	0
	10.9569	394		1.14	0		12.85	0
	10.9736	409		1.16	0		12.9	0
	10.9903	386		1.18	0		12.95	0
	11.007	373		1.2	0		13	0
	11.0237	362		1.22	0		13.05	0
	11.0404	374		1.24	0		13.1	0
	11.0572	363		1.26	0		13.15	0
	11.0739	411		1.28	0		13.2	0
	11.0906	397		1.3	0		13.25	0
	11.1073	353		1.32	0		13.3	0
	11.124	381		1.34	0		13.35	0
	11.1407	424		1.36	0		13.4	0
	11.1574	400		1.38	0		13.45	0
	11.1741	346		1.4	0		13.5	0
	11.1909	363		1.42	0		13.55	0
	11.2076	347		1.44	0		13.6	0
	11.2243	389		1.46	0		13.65	0
	11.241	365		1.48	0		13.7	0
	11.2577	388		1.5	0		13.75	0
	11.2744	345		1.52	0		13.8	0
	11.2911	379		1.54	0		13.85	0
	11.3078	414		1.56	0		13.9	0
	11.3246	372		1.58	0		13.95	0
	11.3413	372		1.6	0		14	0
	11.358	347		1.62	0		14.05	0
	11.3747	377		1.64	0		14.1	0
	11.3914	369		1.66	0		14.15	0
	11.4081	379		1.68	0		14.2	0
	11.4248	409		1.7	0		14.25	0
	11.4415	371		1.72	0		14.3	0
	11.4582	399		1.74	0		14.35	0
	11.4749	379		1.76	0		14.4	0
	11.4917	394		1.78	0		14.45	0
	11.5084	334		1.8	0		14.5	0
	11.5251	394		1.82	0		14.55	0
	11.5418	379		1.84	0		14.6	0
	11.5585	386		1.86	0		14.65	0
	11.5752	372		1.88	0		14.7	0
	11.5919	365		1.9	0		14.75	0
	11.6086	379		1.92	0		14.8	0
	11.6253	395		1.94	0		14.85	0
	11.6421	358		1.96	0		14.9	0
	11.6588	366		1.98	0		14.95	0
	11.6755	360		2	0		15	0
	11.6922	378		2.02	0		15.05	0
	11.7089	405		2.04	0		15.1	0
	11.7256	379		2.06	0		15.15	0
	11.7423	405		2.08	0		15.2	0
	11.759	341		2.1	0		15.25	0
	11.7758	360		2.12	0		15.3	0
	11.7925	402		2.14	0		15.35	0
	11.8092	393		2.16	0		15.4	0
	11.8259	414		2.18	0		15.45	0
	11.8426	372		2.2	0		15.5	0
	11.8593	348		2.22	0		15.55	0
	11.876	365		2.24	0		15.6	0
	11.8927	360		2.26	0		15.65	0
	11.9094	358		2.28	0		15.7	0
	11.9261	399		2.3	0		15.75	0
	11.9429	350		2.32	0		15.8	0
	11.9596	361		2.34	0		15.85	0
	11.9763	387		2.36	0		15.9	0
	11.993	331		2.38	0		15.95	0
	12.0097	399		2.4	0		16	0
	12.0264	393		2.42	0		16.05	0
	12.0431	398		2.44	0		16.1	0
	12.0598	387		2.46	0		16.15	0
	12.0765	356		2.48	0		16.2	0
	12.0933	371		2.5	0		16.25	0
	12.11	373		2.52	0		16.3	0
	12.1267	356		2.54	0		16.35	0
	12.1434	350		2.56	0		16.4	0
	12.1601	372		2.58	0		16.45	0
	12.1768	378		2.6	0		16.5	0
	12.1935	379		2.62	0		16.55	0
	12.2102	407		2.64	0		16.6	0
	12.227	380		2.66	0		16.65	0
	12.2437	326		2.68	0		16.7	0
	12.2604	392		2.7	0		16.75	0
	12.2771	372		2.72	0		16.8	0
	12.2938	391		2.74	0		16.85	0
	12.3105	390		2.76	0		16.9	0
	12.3272	374		2.78	0		16.95	0
	12.3439	378		2.8	0		17	0
	12.3606	369		2.82	0		17.05	0
	12.3774	357		2.84	0		17.1	0
	12.3941	403		2.86	0		17.15	0
	12.4108	378		2.88	0		17.2	0
	12.4275	361		2.9	0		17.25	0
	12.4442	369		2.92	0		17.3	0
	12.4609	360		2.94	0		17.35	0
	12.4776	374		2.96	0		17.4	0
	12.4943	383		2.98	0		17.45	0
	12.511	343		3	0		17.5	0
	12.5278	337		3.02	0		17.55	0
	12.5445	377		3.04	0		17.6	0
	12.5612	369		3.06	0		17.65	0
	12.5779	363		3.08	0		17.7	0
	12.5946	387		3.1	0		17.75	0
	12.6113	366		3.12	0		17.8	0
	12.628	352		3.14	0		17.85	0
	12.6447	388		3.16	0		17.9	0
	12.6615	349		3.18	0		17.95	0
	12.6782	381		3.2	0		18	0
	12.6949	340		3.22	0		18.05	0
	12.7116	322		3.24	0		18.1	0
	12.7283	340		3.26	0		18.15	0
	12.745	377		3.28	0		18.2	0
	12.7617	335		3.3	0		18.25	0
	12.7784	334		3.32	0		18.3	0
	12.7951	360		3.34	0		18.35	0
	12.8118	369		3.36	0		18.4	0
	12.8286	368		3.38	0		18.45	0
	12.8453	370		3.4	0		18.5	0
	12.862	365		3.42	0		18.55	0
	12.8787	343		3.44	0		18.6	0
	12.8954	376		3.46	0		18.65	0
	12.9121	356		3.48	0		18.7	0
	12.9288	330		3.5	0		18.75	0
	12.9455	386		3.52	0		18.8	0
	12.9622	398		3.54	0		18.85	0
	12.979	352		3.56	0		18.9	0
	12.9957	347		3.58	0		18.95	0
	13.0124	368		3.6	0		19	0
	13.0291	350		3.62	0		19.05	0
	13.0458	365		3.64	0		19.1	0
	13.0625	346		3.66	0		19.15	0
	13.0792	374		3.68	0		19.2	0
	13.0959	340		3.7	0		19.25	0
	13.1127	356		3.72	0		19.3	0
	13.1294	351		3.74	0		19.35	0
	13.1461	339		3.76	0		19.4	0
	13.1628	330		3.78	0		19.45	0
	13.1795	377		3.8	0		19.5	0
	13.1962	372		3.82	0		19.55	0
	13.2129	350		3.84	0		19.6	0
	13.2296	398		3.86	0		19.65	0
	13.2463	376		3.88	0		19.7	0
	13.263	366		3.9	0		19.75	0
	13.2798	381		3.92	0		19.8	0
	13.2965	374		3.94	0		19.85	0
	13.3132	365		3.96	0		19.9	0
	13.3299	334		3.98	0		19.95	0
	13.3466	366		4	0		20	0
	13.3633	371		4.02	0		20.05	0
	13.38	361		4.04	0		20.1	0
	13.3967	378		4.06	0		20.15	0
	13.4134	365		4.08	0		20.2	0
	13.4302	366		4.1	0		20.25	0
	13.4469	382		4.12	0		20.3	0
	13.4636	379		4.14	0		20.35	0
	13.4803	339		4.16	0		20.4	0
	13.497	379		4.18	0		20.45	0
	13.5137	365		4.2	0		20.5	0
	13.5304	392		4.22	0		20.55	0
	13.5471	368		4.24	0		20.6	0
	13.5639	368		4.26	0		20.65	0
	13.5806	387		4.28	0		20.7	0
	13.5973	357		4.3	0		20.75	0
	13.614	342		4.32	0		20.8	0
	13.6307	343		4.34	0		20.85	0
	13.6474	366		4.36	0		20.9	0
	13.6641	330		4.38	0		20.95	0
	13.6808	365		4.4	0		21	0
	13.6975	346		4.42	0		21.05	0
	13.7143	350		4.44	0		21.1	0
	13.731	365		4.46	0		21.15	0
	13.7477	357		4.48	0		21.2	0
	13.7644	365		4.5	0		21.25	0
	13.7811	372		4.52	0		21.3	0
	13.7978	394		4.54	0		21.35	0
	13.8145	362		4.56	0		21.4	0
	13.8312	351		4.58	0		21.45	0
	13.848	315		4.6	0		21.5	0
	13.8647	332		4.62	0		21.55	0
	13.8814	381		4.64	0		21.6	0
	13.8981	339		4.66	0		21.65	0
	13.9148	352		4.68	0		21.7	0
	13.9315	371		4.7	0		21.75	0
	13.9482	334		4.72	0		21.8	0
	13.9649	357		4.74	0		21.85	0
	13.9816	368		4.76	0		21.9	0
	13.9984	386		4.78	0		21.95	0
	14.0151	359		4.8	0		22	0
	14.0318	328		4.82	0		22.05	0
	14.0485	367		4.84	0		22.1	0
	14.0652	345		4.86	0		22.15	0
	14.0819	327		4.88	0		22.2	0
	14.0986	340		4.9	0		22.25	0
	14.1153	349		4.92	0		22.3	0
	14.132	340		4.94	0		22.35	0
	14.1487	353		4.96	0		22.4	0
	14.1655	368		4.98	0		22.45	0
	14.1822	360		5	0		22.5	0
	14.1989	350		5.02	0		22.55	0
	14.2156	387		5.04	0		22.6	0
	14.2323	346		5.06	0		22.65	0
	14.249	329		5.08	0		22.7	0
	14.2657	309		5.1	0		22.75	0
	14.2824	339		5.12	0		22.8	0
	14.2991	343		5.14	0		22.85	0
	14.3159	335		5.16	0		22.9	0
	14.3326	361		5.18	0		22.95	0
	14.3493	348		5.2	0		23	0
	14.366	338		5.22	0		23.05	0
	14.3827	342		5.24	0		23.1	0
	14.3994	353		5.26	0		23.15	0
	14.4161	347		5.28	0		23.2	0
	14.4328	359		5.3	0		23.25	0
	14.4496	376		5.32	0		23.3	0
	14.4663	359		5.34	0		23.35	0
	14.483	359		5.36	0		23.4	0
	14.4997	337		5.38	0		23.45	0
	14.5164	358		5.4	0		23.5	0
	14.5331	353		5.42	0		23.55	0
	14.5498	367		5.44	0		23.6	0
	14.5665	381		5.46	0		23.65	0
	14.5832	338		5.48	0		23.7	0
	14.5999	335		5.5	0		23.75	0
	14.6167	347		5.52	0		23.8	0
	14.6334	341		5.54	0		23.85	0
	14.6501	357		5.56	0		23.9	0
	14.6668	369		5.58	0		23.95	0
	14.6835	352		5.6	0		24	0
	14.7002	359		5.62	0		24.05	0
	14.7169	351		5.64	0		24.1	0
	14.7336	407		5.66	0		24.15	0
	14.7504	358		5.68	0		24.2	0
	14.7671	370		5.7	0		24.25	0
	14.7838	341		5.72	0		24.3	0
	14.8005	363		5.74	0		24.35	0
	14.8172	405		5.76	0		24.4	0
	14.8339	380		5.78	0		24.45	0
	14.8506	367		5.8	0		24.5	0
	14.8673	365		5.82	0		24.55	0
	14.8841	347		5.84	0		24.6	0
	14.9008	369		5.86	0		24.65	0
	14.9175	368		5.88	0		24.7	0
	14.9342	356		5.9	0		24.75	0
	14.9509	360		5.92	0		24.8	0
	14.9676	371		5.94	0		24.85	0
	14.9843	358		5.96	0		24.9	0
	15.001	336		5.98	0		24.95	0
	15.0177	345		6	0		25	0
	15.0344	371		6.02	0		25.05	0
	15.0512	351		6.04	0		25.1	0
	15.0679	336		6.06	0		25.15	0
	15.0846	368		6.08	0		25.2	0
	15.1013	348		6.1	0		25.25	0
	15.118	342		6.12	0		25.3	0
	15.1347	395		6.14	0		25.35	0
	15.1514	343		6.16	0		25.4	0
	15.1681	376		6.18	0		25.45	0
	15.1849	335		6.2	0		25.5	0
	15.2016	343		6.22	0		25.55	0
	15.2183	362		6.24	0		25.6	0
	15.235	365		6.26	0		25.65	0
	15.2517	373		6.28	0		25.7	0
	15.2684	338		6.3	0		25.75	0
	15.2851	362		6.32	0		25.8	0
	15.3018	360		6.34	0		25.85	0
	15.3185	381		6.36	0		25.9	0
	15.3353	357		6.38	0		25.95	0
	15.352	383		6.4	0		26	0
	15.3687	353		6.42	0		26.05	0
	15.3854	397		6.44	0		26.1	0
	15.4021	363		6.46	0		26.15	0
	15.4188	311		6.48	0		26.2	0
	15.4355	374		6.5	0		26.25	0
	15.4522	342		6.52	0		26.3	0
	15.4689	347		6.54	0		26.35	0.10617
	15.4856	350		6.56	0		26.4	0.17349
	15.5024	324		6.58	0		26.45	0.26746
	15.5191	327		6.6	0		26.5	0.3602
	15.5358	327		6.62	0		26.55	0.51157
	15.5525	338		6.64	0		26.6	0.78439
	15.5692	336		6.66	0		26.65	1.35632
	15.5859	345		6.68	0		26.7	2.91007
	15.6026	334		6.7	0		26.75	15.4685
	15.6193	325		6.72	0		26.8	100
	15.636	336		6.74	0		26.85	48.825
	15.6528	350		6.76	0		26.9	13.777
	15.6695	357		6.78	0		26.95	2.40877
	15.6862	352		6.8	0		27	1.16488
	15.7029	317		6.82	0		27.05	0.69286
	15.7196	343		6.84	0		27.1	0.46105
	15.7363	355		6.86	0		27.15	0.32947
	15.753	382		6.88	0		27.2	0.2474
	15.7697	376		6.9	0		27.25	0.15038
	15.7865	351		6.92	0		27.3	0.06127
	15.8032	361		6.94	0		27.35	0
	15.8199	336		6.96	0		27.4	0
	15.8366	350		6.98	0		27.45	0
	15.8533	371		7	0		27.5	0
	15.87	343		7.02	0		27.55	0
	15.8867	371		7.04	0		27.6	0
	15.9034	340		7.06	0		27.65	0.00303
	15.9201	342		7.08	0		27.7	0.0843
	15.9369	349		7.1	0		27.75	0.13907
	15.9536	360		7.12	0		27.8	0.19085
	15.9703	336		7.14	0		27.85	0.26011
	15.987	360		7.16	0		27.9	0.37569
	16.0037	332		7.18	0		27.95	0.59099
	16.0204	358		7.2	0		28	1.06719
	16.0371	325		7.22	0		28.05	2.51306
	16.0538	340		7.24	0		28.1	22.6873
	16.0706	352		7.26	0		28.15	46.4852
	16.0873	349		7.28	0		28.2	35.5631
	16.104	341		7.3	0		28.25	5.39447
	16.1207	337		7.32	0		28.3	1.33413
	16.1374	384		7.34	0		28.35	0.68195
	16.1541	335		7.36	0		28.4	0.41734
	16.1708	358		7.38	0		28.45	0.28269
	16.1875	350		7.4	0		28.5	0.2045
	16.2042	363		7.42	0		28.55	0.15495
	16.2209	361		7.44	0		28.6	0.07628
	16.2377	368		7.46	0		28.65	0.03689
	16.2544	378		7.48	0		28.7	0
	16.2711	308		7.5	0		28.75	0
	16.2878	376		7.52	0		28.8	0
	16.3045	369		7.54	0		28.85	0
	16.3212	337		7.56	0		28.9	0
	16.3379	360		7.58	0		28.95	0
	16.3546	327		7.6	0		29	0
	16.3713	370		7.62	0		29.05	0
	16.3881	373		7.64	0		29.1	0
	16.4048	355		7.66	0		29.15	0
	16.4215	339		7.68	0		29.2	0
	16.4382	380		7.7	0		29.25	0
	16.4549	362		7.72	0		29.3	0
	16.4716	348		7.74	0		29.35	0
	16.4883	370		7.76	0		29.4	0
	16.505	356		7.78	0		29.45	0
	16.5218	349		7.8	0		29.5	0
	16.5385	336		7.82	0		29.55	0
	16.5552	358		7.84	0		29.6	0
	16.5719	362		7.86	0		29.65	0
	16.5886	358		7.88	0		29.7	0
	16.6053	321		7.9	0		29.75	0
	16.622	350		7.92	0		29.8	0
	16.6387	345		7.94	0		29.85	0.01835
	16.6554	351		7.96	0		29.9	0.14177
	16.6721	328		7.98	0		29.95	0.23181
	16.6889	340		8	0		30	0.31769
	16.7056	361		8.02	0		30.05	0.43156
	16.7223	304		8.04	0		30.1	0.62055
	16.739	327		8.06	0		30.15	0.96985
	16.7557	334		8.08	0		30.2	1.733
	16.7724	386		8.1	0		30.25	3.99277
	16.7891	358		8.12	0		30.3	32.953
	16.8058	342		8.14	0		30.35	83.5737
	16.8225	339		8.16	0		30.4	51.48
	16.8393	355		8.18	0		30.45	14.447
	16.856	330		8.2	0		30.5	2.5536
	16.8727	331		8.22	0		30.55	1.24862
	16.8894	374		8.24	0		30.6	0.74884
	16.9061	345		8.26	0		30.65	0.50143
	16.9228	349		8.28	0		30.7	0.36007
	16.9395	351		8.3	0		30.75	0.27142
	16.9562	377		8.32	0		30.8	0.17489
	16.973	362		8.34	0		30.85	0.06963
	16.9897	368		8.36	0		30.9	0.0046
	17.0064	374		8.38	0		30.95	0
	17.0231	383		8.4	0		31	0
	17.0398	372		8.42	0		31.05	0
	17.0565	368		8.44	0		31.1	0
	17.0732	348		8.46	0		31.15	0
	17.0899	349		8.48	0		31.2	0
	17.1066	332		8.5	0		31.25	0
	17.1234	341		8.52	0		31.3	0
	17.1401	348		8.54	0		31.35	0
	17.1568	348		8.56	0		31.4	0
	17.1735	329		8.58	0		31.45	0
	17.1902	308		8.6	0		31.5	0
	17.2069	330		8.62	0		31.55	0
	17.2236	361		8.64	0		31.6	0
	17.2403	379		8.66	0		31.65	0
	17.257	362		8.68	0		31.7	0
	17.2738	340		8.7	0		31.75	0
	17.2905	334		8.72	0		31.8	0
	17.3072	379		8.74	0		31.85	0
	17.3239	376		8.76	0		31.9	0
	17.3406	353		8.78	0		31.95	0
	17.3573	325		8.8	0		32	0
	17.374	360		8.82	0		32.05	0
	17.3907	350		8.84	0		32.1	0
	17.4075	358		8.86	0		32.15	0
	17.4242	359		8.88	0		32.2	0
	17.4409	379		8.9	0		32.25	0
	17.4576	338		8.92	0		32.3	0
	17.4743	352		8.94	0		32.35	0
	17.491	335		8.96	0		32.4	0
	17.5077	349		8.98	0		32.45	0
	17.5244	368		9	0		32.5	0
	17.5411	305		9.02	0		32.55	0
	17.5578	376		9.04	0		32.6	0
	17.5746	358		9.06	0		32.65	0
	17.5913	340		9.08	0		32.7	0
	17.608	331		9.1	0		32.75	0
	17.6247	386		9.12	0		32.8	0
	17.6414	371		9.14	0		32.85	0
	17.6581	381		9.16	0		32.9	0
	17.6748	401		9.18	0		32.95	0
	17.6915	373		9.2	0		33	0
	17.7082	363		9.22	0		33.05	0
	17.725	366		9.24	0		33.1	0
	17.7417	393		9.26	0		33.15	0
	17.7584	341		9.28	0		33.2	0
	17.7751	352		9.3	0		33.25	0
	17.7918	379		9.32	0		33.3	0
	17.8085	319		9.34	0		33.35	0
	17.8252	374		9.36	0		33.4	0
	17.8419	374		9.38	0		33.45	0
	17.8587	382		9.4	0		33.5	0
	17.8754	394		9.42	0		33.55	0
	17.8921	379		9.44	0		33.6	0
	17.9088	374		9.46	0		33.65	0
	17.9255	367		9.48	0		33.7	0
	17.9422	365		9.5	0		33.75	0
	17.9589	350		9.52	0		33.8	0
	17.9756	397		9.54	0		33.85	0
	17.9923	351		9.56	0		33.9	0
	18.009	390		9.58	0		33.95	0
	18.0258	377		9.6	0		34	0
	18.0425	387		9.62	0		34.05	0
	18.0592	365		9.64	0		34.1	0
	18.0759	345		9.66	0		34.15	0
	18.0926	374		9.68	0		34.2	0
	18.1093	360		9.7	0		34.25	0
	18.126	353		9.72	0		34.3	0
	18.1427	388		9.74	0		34.35	0
	18.1594	391		9.76	0		34.4	0
	18.1762	398		9.78	0		34.45	0
	18.1929	351		9.8	0		34.5	0
	18.2096	357		9.82	0		34.55	0
	18.2263	379		9.84	0		34.6	0
	18.243	357		9.86	0		34.65	0
	18.2597	363		9.88	0		34.7	0
	18.2764	381		9.9	0		34.75	0
	18.2932	379		9.92	0		34.8	0
	18.3099	372		9.94	0		34.85	0
	18.3266	336		9.96	0		34.9	0
	18.3433	362		9.98	0		34.95	0
	18.36	398		10	0		35	0
	18.3767	351		10.02	0		35.05	0
	18.3934	358		10.04	0		35.1	0
	18.4101	366		10.06	0		35.15	0
	18.4268	379		10.08	0		35.2	0
	18.4435	362		10.1	0		35.25	0
	18.4603	381		10.12	0		35.3	0
	18.477	349		10.14	0		35.35	0
	18.4937	412		10.16	0		35.4	0
	18.5104	369		10.18	0		35.45	0
	18.5271	368		10.2	0		35.5	0
	18.5438	380		10.22	0		35.55	0
	18.5605	342		10.24	0		35.6	0
	18.5772	380		10.26	0		35.65	0
	18.5939	391		10.28	0		35.7	0
	18.6107	366		10.3	0		35.75	0
	18.6274	351		10.32	0		35.8	0
	18.6441	370		10.34	0		35.85	0
	18.6608	349		10.36	0		35.9	0
	18.6775	371		10.38	0		35.95	0
	18.6942	372		10.4	0		36	0
	18.7109	377		10.42	0		36.05	0
	18.7276	311		10.44	0		36.1	0
	18.7444	365		10.46	0		36.15	0
	18.7611	347		10.48	0		36.2	0
	18.7778	373		10.5	0		36.25	0
	18.7945	328		10.52	0		36.3	0
	18.8112	362		10.54	0		36.35	0
	18.8279	369		10.56	0		36.4	0
	18.8446	337		10.58	0		36.45	0
	18.8613	340		10.6	0		36.5	0
	18.878	328		10.62	0		36.55	0
	18.8947	361		10.64	0		36.6	0
	18.9115	408		10.66	0		36.65	0
	18.9282	366		10.68	0		36.7	0
	18.9449	384		10.7	0		36.75	0
	18.9616	381		10.72	0		36.8	0
	18.9783	368		10.74	0		36.85	0
	18.995	392		10.76	0		36.9	0
	19.0117	367		10.78	0		36.95	0
	19.0284	314		10.8	0		37	0
	19.0451	321		10.82	0		37.05	0
	19.0619	362		10.84	0		37.1	0
	19.0786	366		10.86	0		37.15	0
	19.0953	374		10.88	0		37.2	0
	19.112	355		10.9	0		37.25	0
	19.1287	353		10.92	0		37.3	0
	19.1454	332		10.94	0		37.35	0
	19.1621	367		10.96	0		37.4	0
	19.1788	358		10.98	0		37.45	0
	19.1956	360		11	0		37.5	0
	19.2123	335		11.02	0		37.55	0
	19.229	329		11.04	0		37.6	0
	19.2457	334		11.06	0		37.65	0
	19.2624	355		11.08	0		37.7	0
	19.2791	337		11.1	0		37.75	0
	19.2958	377		11.12	0		37.8	0
	19.3125	328		11.14	0		37.85	0
	19.3292	352		11.16	0		37.9	0
	19.3459	332		11.18	0		37.95	0
	19.3627	345		11.2	0		38	0
	19.3794	330		11.22	0		38.05	0
	19.3961	330		11.24	0		38.1	0
	19.4128	351		11.26	0		38.15	0
	19.4295	318		11.28	0		38.2	0
	19.4462	362		11.3	0		38.25	0
	19.4629	357		11.32	0		38.3	0
	19.4796	376		11.34	0		38.35	0
	19.4964	309		11.36	0		38.4	0
	19.5131	329		11.38	0		38.45	0
	19.5298	325		11.4	0		38.5	0
	19.5465	348		11.42	0		38.55	0
	19.5632	371		11.44	0		38.6	0
	19.5799	345		11.46	0		38.65	0
	19.5966	371		11.48	0		38.7	0
	19.6133	327		11.5	0		38.75	0.04212
	19.6301	326		11.52	0		38.8	0.05336
	19.6468	324		11.54	0		38.85	0.08857
	19.6635	335		11.56	0		38.9	0.11556
	19.6802	342		11.58	0		38.95	0.15565
	19.6969	373		11.6	0		39	0.22132
	19.7136	337		11.62	0		39.05	0.34041
	19.7303	373		11.64	0		39.1	0.59312
	19.747	335		11.66	0		39.15	1.30263
	19.7637	316		11.68	0		39.2	8.84396
	19.7804	341		11.7	0		39.25	32.9481
	19.7972	334		11.72	0		39.3	7.19235
	19.8139	338		11.74	0		39.35	17.4446
	19.8306	338		11.76	0		39.4	2.14849
	19.8473	342		11.78	0		39.45	0.659
	19.864	358		11.8	0		39.5	0.35774
	19.8807	314		11.82	0		39.55	0.22731
	19.8974	330		11.84	0		39.6	0.15812
	19.9141	325		11.86	0		39.65	0.1167
	19.9308	340		11.88	0		39.7	0.08982
	19.9476	330		11.9	0		39.75	0.05654
	19.9643	336		11.92	0		39.8	0.02482
	19.981	346		11.94	0		39.85	0.01382
	19.9977	330		11.96	0		39.9	0
	20.0144	335		11.98	0		39.95	0
	20.0311	353		12	0		40	0
	20.0478	363		12.02	0		40.05	0
	20.0645	338		12.04	0		40.1	0
	20.0813	321		12.06	0		40.15	0
	20.098	328		12.08	0		40.2	0
	20.1147	327		12.1	0		40.25	0
	20.1314	327		12.12	0		40.3	0
	20.1481	315		12.14	0		40.35	0
	20.1648	357		12.16	0		40.4	0
	20.1815	346		12.18	0		40.45	0
	20.1982	326		12.2	0		40.5	0
	20.2149	315		12.22	0		40.55	0
	20.2316	319		12.24	0		40.6	0
	20.2484	347		12.26	0		40.65	0
	20.2651	316		12.28	0		40.7	0
	20.2818	319		12.3	0		40.75	0
	20.2985	326		12.32	0		40.8	0
	20.3152	346		12.34	0		40.85	0
	20.3319	342		12.36	0		40.9	0
	20.3486	358		12.38	0		40.95	0
	20.3653	305		12.4	0		41	0
	20.382	349		12.42	0		41.05	0
	20.3988	317		12.44	0		41.1	0
	20.4155	327		12.46	0		41.15	0
	20.4322	349		12.48	0		41.2	0
	20.4489	353		12.5	0		41.25	0
	20.4656	328		12.52	0		41.3	0
	20.4823	359		12.54	0		41.35	0
	20.499	335		12.56	0		41.4	0
	20.5157	319		12.58	0		41.45	0
	20.5325	332		12.6	0		41.5	0
	20.5492	304		12.62	0		41.55	0
	20.5659	311		12.64	0		41.6	0
	20.5826	311		12.66	0		41.65	0
	20.5993	328		12.68	0		41.7	0
	20.616	349		12.7	0		41.75	0
	20.6327	336		12.72	0		41.8	0
	20.6494	340		12.74	0		41.85	0
	20.6661	348		12.76	0		41.9	0
	20.6829	338		12.78	0		41.95	0
	20.6996	311		12.8	0		42	0
	20.7163	322		12.82	0		42.05	0
	20.733	306		12.84	0		42.1	0
	20.7497	329		12.86	0		42.15	0
	20.7664	284		12.88	0		42.2	0
	20.7831	315		12.9	0		42.25	0
	20.7998	298		12.92	0		42.3	0
	20.8165	330		12.94	0		42.35	0
	20.8333	306		12.96	0		42.4	0
	20.85	317		12.98	0		42.45	0
	20.8667	314		13	0		42.5	0
	20.8834	317		13.02	0		42.55	0
	20.9001	336		13.04	0		42.6	0
	20.9168	305		13.06	0		42.65	0
	20.9335	327		13.08	0		42.7	0
	20.9502	319		13.1	0		42.75	0
	20.967	319		13.12	0		42.8	0
	20.9837	366		13.14	0		42.85	0
	21.0004	330		13.16	0		42.9	0
	21.0171	317		13.18	0		42.95	0
	21.0338	311		13.2	0		43	0
	21.0505	350		13.22	0		43.05	0
	21.0672	329		13.24	0		43.1	0
	21.0839	307		13.26	0		43.15	0
	21.1006	346		13.28	0		43.2	0
	21.1173	308		13.3	0		43.25	0
	21.1341	328		13.32	0		43.3	0
	21.1508	341		13.34	0		43.35	0
	21.1675	336		13.36	0		43.4	0
	21.1842	315		13.38	0		43.45	0
	21.2009	331		13.4	0		43.5	0
	21.2176	315		13.42	0		43.55	0
	21.2343	334		13.44	0		43.6	0
	21.251	322		13.46	0		43.65	0
	21.2677	292		13.48	0		43.7	0
	21.2845	288		13.5	0		43.75	0
	21.3012	318		13.52	0		43.8	0
	21.3179	359		13.54	0		43.85	0
	21.3346	332		13.56	0		43.9	0
	21.3513	318		13.58	0		43.95	0
	21.368	337		13.6	0		44	0
	21.3847	306		13.62	0		44.05	0
	21.4014	306		13.64	0		44.1	0
	21.4182	303		13.66	0		44.15	0
	21.4349	305		13.68	0		44.2	0
	21.4516	325		13.7	0		44.25	0
	21.4683	306		13.72	0		44.3	0
	21.485	327		13.74	0		44.35	0
	21.5017	319		13.76	0		44.4	0
	21.5184	322		13.78	0		44.45	0
	21.5351	297		13.8	0		44.5	0
	21.5518	305		13.82	0		44.55	0
	21.5685	315		13.84	0		44.6	0
	21.5853	294		13.86	0		44.65	0
	21.602	307		13.88	0		44.7	0
	21.6187	335		13.9	0		44.75	0
	21.6354	310		13.92	0		44.8	0
	21.6521	348		13.94	0		44.85	0
	21.6688	314		13.96	0		44.9	0
	21.6855	358		13.98	0		44.95	0
	21.7022	282		14	0		45	0
	21.719	297		14.02	0		45.05	0
	21.7357	339		14.04	0		45.1	0
	21.7524	313		14.06	0		45.15	0
	21.7691	327		14.08	0		45.2	0
	21.7858	335		14.1	0		45.25	0
	21.8025	300		14.12	0		45.3	0
	21.8192	309		14.14	0		45.35	0
	21.8359	309		14.16	0		45.4	0
	21.8527	305		14.18	0		45.45	0
	21.8694	298		14.2	0		45.5	0
	21.8861	297		14.22	0		45.55	0
	21.9028	294		14.24	0		45.6	0
	21.9195	313		14.26	0		45.65	0
	21.9362	276		14.28	0		45.7	0
	21.9529	304		14.3	0		45.75	0
	21.9696	346		14.32	0		45.8	0
	21.9863	320		14.34	0		45.85	0
	22.0031	318		14.36	0		45.9	0
	22.0198	350		14.38	0		45.95	0
	22.0365	289		14.4	0		46	0
	22.0532	331		14.42	0		46.05	0
	22.0699	306		14.44	0		46.1	0
	22.0866	298		14.46	0		46.15	0
	22.1033	346		14.48	0		46.2	0
	22.12	316		14.5	0		46.25	0
	22.1367	317		14.52	0		46.3	0
	22.1534	277		14.54	0		46.35	0
	22.1702	334		14.56	0		46.4	0
	22.1869	330		14.58	0		46.45	0
	22.2036	326		14.6	0		46.5	0
	22.2203	335		14.62	0		46.55	0
	22.237	325		14.64	0		46.6	0
	22.2537	320		14.66	0		46.65	0
	22.2704	282		14.68	0		46.7	0
	22.2871	290		14.7	0		46.75	0.0168
	22.3039	316		14.72	0		46.8	0.08258
	22.3206	292		14.74	0		46.85	0.10093
	22.3373	330		14.76	0		46.9	0.1584
	22.354	270		14.78	0		46.95	0.20775
	22.3707	316		14.8	0		47	0.2723
	22.3874	309		14.82	0		47.05	0.37302
	22.4041	294		14.84	0		47.1	0.54353
	22.4208	285		14.86	0		47.15	0.86864
	22.4375	292		14.88	0		47.2	1.61716
	22.4542	322		14.9	0		47.25	4.63979
	22.471	328		14.92	0		47.3	43.2839
	22.4877	313		14.94	0		47.35	35.1582
	22.5044	321		14.96	0		47.4	10.6109
	22.5211	280		14.98	0		47.45	33.0337
	22.5378	304		15	0		47.5	5.74319
	22.5545	300		15.02	0		47.55	1.41001
	22.5712	287		15.04	0		47.6	0.75235
	22.5879	315		15.06	0		47.65	0.4758
	22.6046	307		15.08	0		47.7	0.33071
	22.6214	297		15.1	0		47.75	0.24427
	22.6381	297		15.12	0		47.8	0.18828
	22.6548	324		15.14	0		47.85	0.14979
	22.6715	297		15.16	0		47.9	0.06273
	22.6882	311		15.18	0		47.95	0.04446
	22.7049	316		15.2	0		48	0.02659
	22.7216	303		15.22	0		48.05	0
	22.7383	300		15.24	0		48.1	0
	22.7551	264		15.26	0		48.15	0
	22.7718	320		15.28	0		48.2	0
	22.7885	290		15.3	0.09218		48.25	0
	22.8052	290		15.32	0.09602		48.3	0
	22.8219	308		15.34	0.14613		48.35	0
	22.8386	279		15.36	0.1524		48.4	0
	22.8553	352		15.38	0.15909		48.45	0
	22.872	287		15.4	0.16623		48.5	0
	22.8887	317		15.42	0.17385		48.55	0
	22.9055	295		15.44	0.18202		48.6	0
	22.9222	317		15.46	0.19077		48.65	0
	22.9389	274		15.48	0.20017		48.7	0
	22.9556	313		15.5	0.21027		48.75	0
	22.9723	310		15.52	0.22117		48.8	0
	22.989	320		15.54	0.23293		48.85	0
	23.0057	306		15.56	0.24566		48.9	0
	23.0224	295		15.58	0.25946		48.95	0
	23.0391	303		15.6	0.27445		49	0
	23.0559	303		15.62	0.29079		49.05	0
	23.0726	280		15.64	0.30862		49.1	0
	23.0893	296		15.66	0.32814		49.15	0
	23.106	329		15.68	0.34958		49.2	0
	23.1227	327		15.7	0.37318		49.25	0
	23.1394	310		15.72	0.39925		49.3	0
	23.1561	279		15.74	0.42816		49.35	0
	23.1728	322		15.76	0.46031		49.4	0
	23.1896	289		15.78	0.49623		49.45	0
	23.2063	341		15.8	0.5365		49.5	0
	23.223	331		15.82	0.58189		49.55	0
	23.2397	343		15.84	0.63327		49.6	0
	23.2564	285		15.86	0.69176		49.65	0
	23.2731	267		15.88	0.75872		49.7	0
	23.2898	320		15.9	0.83587		49.75	0
	23.3065	315		15.92	0.92539		49.8	0
	23.3232	306		15.94	1.03004		49.85	0
	23.34	279		15.96	1.15344		49.9	0
	23.3567	306		15.98	1.30033		49.95	0
	23.3734	294		16	1.47703		50	0
	23.3901	314		16.02	1.69213		50.05	0
	23.4068	318		16.04	1.95754		50.1	0
	23.4235	286		16.06	2.29013		50.15	0
	23.4402	298		16.08	2.71435		50.2	0
	23.4569	300		16.1	3.2669		50.25	0
	23.4736	289		16.12	4.00616		50.3	0
	23.4903	272		16.14	5.03925		50.35	0
	23.5071	301		16.16	6.61687		50.4	0
	23.5238	300		16.18	9.424		50.45	0
	23.5405	290		16.2	15.166		50.5	0
	23.5572	267		16.22	26.9956		50.55	0
	23.5739	328		16.24	48.3786		50.6	0.04254
	23.5906	306		16.26	79.1797		50.65	0.08491
	23.6073	308		16.28	108.775		50.7	0.1033
	23.624	290		16.3	117.418		50.75	0.16162
	23.6408	299		16.32	103.965		50.8	0.20852
	23.6575	317		16.34	78.1501		50.85	0.2708
	23.6742	307		16.36	50.004		50.9	0.36642
	23.6909	308		16.38	29.0341		50.95	0.52471
	23.7076	306		16.4	16.5987		51	0.81665
	23.7243	357		16.42	10.1529		51.05	1.45273
	23.741	275		16.44	6.93541		51.1	3.52258
	23.7577	319		16.46	5.18853		51.15	28.4279
	23.7744	305		16.48	4.0923		51.2	51.6978
	23.7911	301		16.5	3.32506		51.25	8.68403
	23.8079	272		16.52	2.75655		51.3	24.566
	23.8246	299		16.54	2.32187		51.35	17.2569
	23.8413	286		16.56	1.98202		51.4	2.35109
	23.858	285		16.58	1.7114		51.45	1.02006
	23.8747	292		16.6	1.49247		51.5	0.60534
	23.8914	285		16.62	1.3129		51.55	0.40562
	23.9081	282		16.64	1.16381		51.6	0.29263
	23.9248	307		16.66	1.0387		51.65	0.22189
	23.9415	319		16.68	0.93269		51.7	0.17442
	23.9583	261		16.7	0.84209		51.75	0.13584
	23.975	275		16.72	0.76406		51.8	0.05268
	23.9917	273		16.74	0.69637		51.85	0.04315
	24.0084	288		16.76	0.63729		51.9	0.02558
	24.0251	273		16.78	0.58541		51.95	0
	24.0418	297		16.8	0.53961		52	0
	24.0585	288		16.82	0.49898		52.05	0
	24.0752	320		16.84	0.47286		52.1	0
	24.092	263		16.86	0.44086		52.15	0
	24.1087	307		16.88	0.41718		52.2	0
	24.1254	325		16.9	0.39159		52.25	0
	24.1421	325		16.92	0.36854		52.3	0
	24.1588	280		16.94	0.34773		52.35	0
	24.1755	295		16.96	0.3289		52.4	0
	24.1922	279		16.98	0.31183		52.45	0
	24.2089	311		17	0.29634		52.5	0
	24.2257	292		17.02	0.28227		52.55	0
	24.2424	295		17.04	0.26948		52.6	0
	24.2591	304		17.06	0.25785		52.65	0
	24.2758	307		17.08	0.24729		52.7	0
	24.2925	288		17.1	0.23771		52.75	0
	24.3092	318		17.12	0.22902		52.8	0
	24.3259	303		17.14	0.22119		52.85	0
	24.3426	293		17.16	0.21414		52.9	0
	24.3593	283		17.18	0.20785		52.95	0
	24.376	287		17.2	0.20228		53	0
	24.3928	300		17.22	0.1974		53.05	0
	24.4095	321		17.24	0.1932		53.1	0
	24.4262	301		17.26	0.18968		53.15	0
	24.4429	304		17.28	0.18684		53.2	0
	24.4596	275		17.3	0.18469		53.25	0
	24.4763	306		17.32	0.09906		53.3	0
	24.493	310		17.34	0.10154		53.35	0
	24.5097	311		17.36	0.0625		53.4	0
	24.5265	288		17.38	0.06792		53.45	0
	24.5432	294		17.4	0.07408		53.5	0
	24.5599	307		17.42	0.08112		53.55	0
	24.5766	313		17.44	0.0892		53.6	0
	24.5933	287		17.46	0.09856		53.65	0
	24.61	292		17.48	0.10946		53.7	0
	24.6267	298		17.5	0.12227		53.75	0
	24.6434	287		17.52	0.13746		53.8	0
	24.6601	297		17.54	0.15566		53.85	0
	24.6769	287		17.56	0.17771		53.9	0
	24.6936	276		17.58	0.20477		53.95	0
	24.7103	310		17.6	0.23847		54	0
	24.727	307		17.62	0.28116		54.05	0
	24.7437	278		17.64	0.33629		54.1	0
	24.7604	266		17.66	0.40924		54.15	0
	24.7771	311		17.68	0.50925		54.2	0
	24.7938	278		17.7	0.65609		54.25	0
	24.8105	318		17.72	0.9023		54.3	0
	24.8272	282		17.74	1.38666		54.35	0
	24.844	274		17.76	2.39893		54.4	0
	24.8607	287		17.78	4.33381		54.45	0
	24.8774	300		17.8	7.37641		54.5	0
	24.8941	286		17.82	10.8619		54.55	0
	24.9108	284		17.84	12.761		54.6	0.00574
	24.9275	283		17.86	12.0556		54.65	0.01192
	24.9442	274		17.88	9.86176		54.7	0.01434
	24.9609	319		17.9	6.89015		54.75	0.02071
	24.9777	314		17.92	4.21145		54.8	0.02803
	24.9944	296		17.94	2.42246		54.85	0.03566
	25.0111	294		17.96	1.42237		54.9	0.04695
	25.0278	277		17.98	0.91553		54.95	0.06473
	25.0445	258		18	0.6555		55	0.09525
	25.0612	294		18.02	0.50489		55.05	0.15464
	25.0779	306		18.04	0.40486		55.1	0.29671
	25.0946	285		18.06	0.33261		55.15	1.11289
	25.1113	284		18.08	0.27815		55.2	7.72195
	25.1281	326		18.1	0.23601		55.25	4.13045
	25.1448	277		18.12	0.20273		55.3	1.06382
	25.1615	262		18.14	0.17601		55.35	4.13325
	25.1782	317		18.16	0.15424		55.4	2.07698
	25.1949	284		18.18	0.13626		55.45	0.37581
	25.2116	299		18.2	0.12124		55.5	0.23954
	25.2283	259		18.22	0.10857		55.55	0.21332
	25.245	315		18.24	0.09779		55.6	0.22011
	25.2617	279		18.26	0.08854		55.65	0.25553
	25.2785	315		18.28	0.08053		55.7	0.32673
	25.2952	306		18.3	0.07357		55.75	0.46023
	25.3119	303		18.32	0.06747		55.8	0.73083
	25.3286	308		18.34	0.0621		55.85	1.38978
	25.3453	303		18.36	0.05734		55.9	5.63448
	25.362	292		18.38	0.05311		55.95	35.6985
	25.3787	319		18.4	0.04933		56	16.5019
	25.3954	314		18.42	0.04594		56.05	4.65368
	25.4122	279		18.44	0.04289		56.1	18.0974
	25.4289	299		18.46	0.04013		56.15	8.85898
	25.4456	315		18.48	0.03763		56.2	1.37595
	25.4623	304		18.5	0.03536		56.25	0.63313
	25.479	288		18.52	0.03328		56.3	0.38442
	25.4957	259		18.54	0.03139		56.35	0.2613
	25.5124	279		18.56	0.02965		56.4	0.19044
	25.5291	320		18.58	0.02805		56.45	0.14553
	25.5458	295		18.6	0.02658		56.5	0.11511
	25.5626	301		18.62	0.02522		56.55	0.09347
	25.5793	301		18.64	0.02396		56.6	0.04547
	25.596	327		18.66	0.02279		56.65	0.04554
	25.6127	330		18.68	0.02171		56.7	0.0438
	25.6294	305		18.7	0.0207		56.75	0.02855
	25.6461	338		18.72	0.01976		56.8	0.03629
	25.6628	262		18.74	0.01889		56.85	0.04541
	25.6795	308		18.76	0.01807		56.9	0.05827
	25.6962	339		18.78	0.0173		56.95	0.0776
	25.7129	339		18.8	0.01658		57	0.10872
	25.7297	349		18.82	0.0159		57.05	0.16379
	25.7464	304		18.84	0.01527		57.1	0.27611
	25.7631	336		18.86	0.00518		57.15	0.57891
	25.7798	310		18.88	0.00498		57.2	3.2616
	25.7965	308		18.9	0		57.25	13.0919
	25.8132	331		18.92	0		57.3	3.50585
	25.8299	296		18.94	0		57.35	1.7895
	25.8466	335		18.96	0		57.4	6.57101
	25.8634	316		18.98	0		57.45	2.22537
	25.8801	310		19	0		57.5	0.39768
	25.8968	304		19.02	0		57.55	0.1983
	25.9135	298		19.04	0		57.6	0.1241
	25.9302	301		19.06	0		57.65	0.08656
	25.9469	339		19.08	0		57.7	0.06566
	25.9636	305		19.1	0		57.75	0.05248
	25.9803	318		19.12	0		57.8	0.04409
	25.997	329		19.14	0		57.85	0.03911
	26.0138	345		19.16	0		57.9	0.02555
	26.0305	305		19.18	0		57.95	0.02666
	26.0472	331		19.2	0		58	0.03552
	26.0639	309		19.22	0		58.05	0.05419
	26.0806	313		19.24	0		58.1	0.19701
	26.0973	310		19.26	0		58.15	1.27906
	26.114	337		19.28	0		58.2	0.75409
	26.1307	311		19.3	0		58.25	0.16278
	26.1474	365		19.32	0		58.3	0.54952
	26.1641	297		19.34	0		58.35	0.50707
	26.1809	350		19.36	0		58.4	0.07566
	26.1976	327		19.38	0		58.45	0.02871
	26.2143	318		19.4	0		58.5	0.01684
	26.231	362		19.42	0		58.55	0.01123
	26.2477	395		19.44	0		58.6	0.00809
	26.2644	358		19.46	0		58.65	0.00613
	26.2811	345		19.48	0		58.7	0.00482
	26.2978	377		19.5	0		58.75	0.0039
	26.3146	386		19.52	0		58.8	0.00262
	26.3313	401		19.54	0		58.85	0.00124
	26.348	397		19.56	0		58.9	0.00104
	26.3647	411		19.58	0		58.95	0.000731108
	26.3814	411		19.6	0		59	0
	26.3981	440		19.62	0		59.05	0
	26.4148	436		19.64	0		59.1	0
	26.4315	425		19.66	0		59.15	0
	26.4482	454		19.68	0		59.2	0
	26.465	442		19.7	0		59.25	0
	26.4817	499		19.72	0		59.3	0
	26.4984	493		19.74	0		59.35	0
	26.5151	483		19.76	0		59.4	0
	26.5318	494		19.78	0		59.45	0
	26.5485	546		19.8	0		59.5	0
	26.5652	519		19.82	0		59.55	0
	26.5819	563		19.84	0		59.6	0
	26.5986	558		19.86	0		59.65	0
	26.6154	538		19.88	0		59.7	0
	26.6321	588		19.9	0		59.75	0
	26.6488	575		19.92	0		59.8	0
	26.6655	574		19.94	0		59.85	0
	26.6822	561		19.96	0		59.9	0
	26.6989	651		19.98	0		59.95	0
	26.7156	600		20	0		60	0
	26.7323	638		20.02	0		60.05	0
	26.7491	627		20.04	0		60.1	0
	26.7658	602		20.06	0		60.15	0
	26.7825	665		20.08	0		60.2	0
	26.7992	642		20.1	0		60.25	0
	26.8159	672		20.12	0		60.3	0
	26.8326	642		20.14	0		60.35	0
	26.8493	714		20.16	0		60.4	0
	26.866	668		20.18	0		60.45	0
	26.8827	681		20.2	0		60.5	0
	26.8995	695		20.22	0		60.55	0
	26.9162	642		20.24	0		60.6	0
	26.9329	644		20.26	0		60.65	0
	26.9496	680		20.28	0		60.7	0
	26.9663	630		20.3	0		60.75	0
	26.983	663		20.32	0		60.8	0
	26.9997	669		20.34	0		60.85	0
	27.0164	718		20.36	0		60.9	0
	27.0331	683		20.38	0		60.95	0
	27.0498	662		20.4	0		61	0
	27.0666	640		20.42	0		61.05	0
	27.0833	612		20.44	0		61.1	0
	27.1	671		20.46	0		61.15	0
	27.1167	664		20.48	0		61.2	0
	27.1334	619		20.5	0		61.25	0
	27.1501	628		20.52	0		61.3	0
	27.1668	638		20.54	0		61.35	0
	27.1835	668		20.56	0		61.4	0
	27.2003	577		20.58	0		61.45	0
	27.217	623		20.6	0		61.5	0
	27.2337	567		20.62	0		61.55	0
	27.2504	649		20.64	0		61.6	0
	27.2671	588		20.66	0		61.65	0
	27.2838	569		20.68	0		61.7	0
	27.3005	534		20.7	0		61.75	0
	27.3172	591		20.72	0		61.8	0
	27.3339	579		20.74	0		61.85	0
	27.3507	548		20.76	0		61.9	0
	27.3674	546		20.78	0		61.95	0
	27.3841	526		20.8	0		62	0
	27.4008	526		20.82	0		62.05	0
	27.4175	495		20.84	0		62.1	0
	27.4342	497		20.86	0		62.15	0
	27.4509	476		20.88	0		62.2	0
	27.4676	484		20.9	0		62.25	0
	27.4843	477		20.92	0		62.3	0
	27.501	464		20.94	0		62.35	0
	27.5178	478		20.96	0		62.4	0.000695671
	27.5345	498		20.98	0		62.45	0.00716
	27.5512	462		21	0		62.5	0.00865
	27.5679	456		21.02	0		62.55	0.01027
	27.5846	446		21.04	0		62.6	0.01453
	27.6013	462		21.06	0		62.65	0.01926
	27.618	454		21.08	0		62.7	0.02395
	27.6347	446		21.1	0		62.75	0.03064
	27.6515	495		21.12	0		62.8	0.04064
	27.6682	502		21.14	0		62.85	0.05664
	27.6849	444		21.16	0		62.9	0.08467
	27.7016	485		21.18	0		62.95	0.14095
	27.7183	473		21.2	0		63	0.29175
	27.735	447		21.22	0		63.05	1.5306
	27.7517	451		21.24	0		63.1	6.06397
	27.7684	456		21.26	0		63.15	2.19067
	27.7852	488		21.28	0		63.2	0.60216
	27.8019	468		21.3	0		63.25	2.03348
	27.8186	506		21.32	0		63.3	2.42467
	27.8353	498		21.34	0		63.35	0.42424
	27.852	513		21.36	0		63.4	0.13602
	27.8687	538		21.38	0		63.45	0.07819
	27.8854	567		21.4	0		63.5	0.05171
	27.9021	575		21.42	0		63.55	0.03707
	27.9188	559		21.44	0		63.6	0.02803
	27.9355	591		21.46	0		63.65	0.02201
	27.9523	621		21.48	0		63.7	0.01778
	27.969	626		21.5	0.05136		63.75	0.01468
	27.9857	642		21.52	0.0535		63.8	0.00743
	28.0024	690		21.54	0.05578		63.85	0.00485
	28.0191	692		21.56	0.08407		63.9	0.0041
	28.0358	678		21.58	0.08775		63.95	0.00273
	28.0525	700		21.6	0.09167		64	0
	28.0692	707		21.62	0.09586		64.05	0
	28.086	733		21.64	0.10035		64.1	0
	28.1027	727		21.66	0.10516		64.15	0
	28.1194	731		21.68	0.11032		64.2	0
	28.1361	829		21.7	0.11588		64.25	0
	28.1528	872		21.72	0.12186		64.3	0
	28.1695	873		21.74	0.12832		64.35	0
	28.1862	874		21.76	0.13531		64.4	0
	28.2029	889		21.78	0.14288		64.45	0.000534548
	28.2196	922		21.8	0.1511		64.5	0.00177
	28.2364	926		21.82	0.16006		64.55	0.00207
	28.2531	962		21.84	0.16984		64.6	0.00245
	28.2698	995		21.86	0.18055		64.65	0.00355
	28.2865	955		21.88	0.19229		64.7	0.00456
	28.3032	997		21.9	0.20523		64.75	0.00566
	28.3199	1006		21.92	0.21951		64.8	0.00721
	28.3366	996		21.94	0.23533		64.85	0.00952
	28.3533	1002		21.96	0.25294		64.9	0.01319
	28.37	1018		21.98	0.27259		64.95	0.01952
	28.3867	1089		22	0.29462		65	0.03201
	28.4035	1127		22.02	0.31944		65.05	0.06393
	28.4202	1053		22.04	0.34752		65.1	0.29962
	28.4369	1092		22.06	0.37948		65.15	1.33818
	28.4536	1064		22.08	0.41605		65.2	0.64197
	28.4703	1077		22.1	0.45818		65.25	0.13961
	28.487	1043		22.12	0.50703		65.3	0.33376
	28.5037	1030		22.14	0.56413		65.35	0.69291
	28.5204	1034		22.16	0.63142		65.4	0.16892
	28.5372	1015		22.18	0.71149		65.45	0.03965
	28.5539	955		22.2	0.80778		65.5	0.02123
	28.5706	973		22.22	0.92497		65.55	0.01366
	28.5873	956		22.24	1.06953		65.6	0.00963
	28.604	1004		22.26	1.25065		65.65	0.0072
	28.6207	961		22.28	1.48169		65.7	0.00561
	28.6374	960		22.3	1.78271		65.75	0.00451
	28.6541	879		22.32	2.1859		65.8	0.00371
	28.6708	881		22.34	2.75153		65.85	0.00267
	28.6876	882		22.36	3.62434		65.9	0.00124
	28.7043	866		22.38	5.2019		65.95	0.00104
	28.721	812		22.4	8.45161		66	0.000889769
	28.7377	835		22.42	15.0707		66.05	0.000317149
	28.7544	795		22.44	26.7052		66.1	0
	28.7711	773		22.46	42.7393		66.15	0
	28.7878	737		22.48	56.8309		66.2	0
	28.8045	736		22.5	59.2758		66.25	0
	28.8212	707		22.52	52.8805		66.3	0
	28.838	726		22.54	44.0324		66.35	0
	28.8547	683		22.56	32.3546		66.4	0
	28.8714	684		22.58	20.6821		66.45	0
	28.8881	653		22.6	12.2237		66.5	0
	28.9048	636		22.62	7.19703		66.55	0
	28.9215	647		22.64	4.56662		66.6	0
	28.9382	589		22.66	3.22442		66.65	0
	28.9549	607		22.68	2.46787		66.7	0
	28.9717	555		22.7	1.97588		66.75	0
	28.9884	537		22.72	1.62346		66.8	0
	29.0051	537		22.74	1.3584		66.85	0
	29.0218	545		22.76	1.1534		66.9	0
	29.0385	523		22.78	0.99154		66.95	0
	29.0552	503		22.8	0.86151		67	0
	29.0719	502		22.82	0.75548		67.05	0
	29.0886	508		22.84	0.6679		67.1	0
	29.1053	497		22.86	0.59471		67.15	0
	29.1221	505		22.88	0.53293		67.2	0
	29.1388	471		22.9	0.4803		67.25	0
	29.1555	439		22.92	0.43511		67.3	0
	29.1722	501		22.94	0.39601		67.35	0
	29.1889	475		22.96	0.36195		67.4	0
	29.2056	495		22.98	0.33211		67.45	0
	29.2223	444		23	0.30581		67.5	0
	29.239	481		23.02	0.28252		67.55	0
	29.2557	467		23.04	0.26179		67.6	0
	29.2724	430		23.06	0.24326		67.65	0
	29.2892	453		23.08	0.22664		67.7	0
	29.3059	412		23.1	0.21166		67.75	0
	29.3226	428		23.12	0.19812		67.8	0
	29.3393	428		23.14	0.18583		67.85	0
	29.356	411		23.16	0.17466		67.9	0
	29.3727	389		23.18	0.16447		67.95	0
	29.3894	422		23.2	0.15514		68	0
	29.4061	433		23.22	0.14658		68.05	0
	29.4229	408		23.24	0.13871		68.1	0
	29.4396	439		23.26	0.13146		68.15	0
	29.4563	411		23.28	0.12477		68.2	0
	29.473	353		23.3	0.11857		68.25	0
	29.4897	394		23.32	0.11282		68.3	0
	29.5064	363		23.34	0.10748		68.35	0
	29.5231	420		23.36	0.10252		68.4	0
	29.5398	386		23.38	0.09788		68.45	0
	29.5565	391		23.4	0.09356		68.5	0
	29.5733	433		23.42	0.08951		68.55	0
	29.59	399		23.44	0.08573		68.6	0
	29.6067	393		23.46	0.08217		68.65	0
	29.6234	433		23.48	0.07884		68.7	0
	29.6401	428		23.5	0.0757		68.75	0
	29.6568	394		23.52	0.0261		68.8	0
	29.6735	395		23.54	0.02507		68.85	0
	29.6902	412		23.56	0.02409		68.9	0
	29.7069	413		23.58	0		68.95	0
	29.7236	372		23.6	0		69	0
	29.7404	403		23.62	0		69.05	0
	29.7571	418		23.64	0		69.1	0
	29.7738	436		23.66	0		69.15	0
	29.7905	418		23.68	0		69.2	0
	29.8072	432		23.7	0		69.25	0
	29.8239	407		23.72	0		69.3	0
	29.8406	457		23.74	0		69.35	0
	29.8573	398		23.76	0		69.4	0
	29.8741	453		23.78	0		69.45	0
	29.8908	447		23.8	0		69.5	0
	29.9075	388		23.82	0		69.55	0
	29.9242	466		23.84	0		69.6	0
	29.9409	462		23.86	0		69.65	0
	29.9576	483		23.88	0		69.7	0
	29.9743	485		23.9	0		69.75	0
	29.991	456		23.92	0		69.8	0
	30.0077	459		23.94	0		69.85	0
	30.0245	492		23.96	0		69.9	0
	30.0412	487		23.98	0		69.95	0
	30.0579	535		24	0		70	0
	30.0746	537		24.02	0		70.05	0
	30.0913	545		24.04	0		70.1	0
	30.108	534		24.06	0		70.15	0
	30.1247	528		24.08	0		70.2	0
	30.1414	533		24.1	0		70.25	0
	30.1581	519		24.12	0		70.3	0
	30.1749	569		24.14	0		70.35	0
	30.1916	590		24.16	0		70.4	0
	30.2083	578		24.18	0		70.45	0
	30.225	569		24.2	0		70.5	0
	30.2417	550		24.22	0		70.55	0
	30.2584	540		24.24	0		70.6	0
	30.2751	589		24.26	0		70.65	0
	30.2918	566		24.28	0		70.7	0
	30.3086	576		24.3	0		70.75	0
	30.3253	626		24.32	0		70.8	0
	30.342	637		24.34	0		70.85	0
	30.3587	584		24.36	0		70.9	0
	30.3754	619		24.38	0		70.95	0
	30.3921	595		24.4	0		71	0
	30.4088	610		24.42	0		71.05	0
	30.4255	626		24.44	0		71.1	0
	30.4422	614		24.46	0		71.15	0
	30.459	606		24.48	0		71.2	0
	30.4757	641		24.5	0		71.25	0
	30.4924	602		24.52	0		71.3	0
	30.5091	600		24.54	0		71.35	0
	30.5258	681		24.56	0		71.4	0
	30.5425	644		24.58	0		71.45	5.83294e-05
	30.5592	652		24.6	0		71.5	0.01362
	30.5759	614		24.62	0		71.55	0.02116
	30.5926	610		24.64	0		71.6	0.02448
	30.6093	602		24.66	0		71.65	0.02864
	30.6261	591		24.68	0		71.7	0.03975
	30.6428	602		24.7	0		71.75	0.05127
	30.6595	581		24.72	0		71.8	0.06219
	30.6762	584		24.74	0		71.85	0.07707
	30.6929	611		24.76	0		71.9	0.09815
	30.7096	599		24.78	0		71.95	0.12948
	30.7263	577		24.8	0		72	0.17908
	30.743	535		24.82	0		72.05	0.26482
	30.7598	533		24.84	0		72.1	0.4332
	30.7765	534		24.86	0		72.15	0.89476
	30.7932	533		24.88	0		72.2	4.26511
	30.8099	553		24.9	0		72.25	15.4349
	30.8266	514		24.92	0		72.3	8.27639
	30.8433	539		24.94	0		72.35	1.76134
	30.86	509		24.96	0		72.4	2.0659
	30.8767	497		24.98	0		72.45	7.1848
	30.8934	460		25	0		72.5	5.24569
	30.9102	487		25.02	0		72.55	1.04131
	30.9269	461		25.04	0		72.6	0.37393
	30.9436	526		25.06	0		72.65	0.22306
	30.9603	456		25.08	0		72.7	0.15106
	30.977	434		25.1	0		72.75	0.11007
	30.9937	452		25.12	0		72.8	0.08425
	31.0104	400		25.14	0		72.85	0.06681
	31.0271	425		25.16	0		72.9	0.05441
	31.0438	409		25.18	0		72.95	0.04524
	31.0605	402		25.2	0		73	0.03765
	31.0773	430		25.22	0		73.05	0.0191
	31.094	416		25.24	0		73.1	0.01335
	31.1107	361		25.26	0		73.15	0.01148
	31.1274	386		25.28	0		73.2	0.00997
	31.1441	388		25.3	0		73.25	0.00325
	31.1608	365		25.32	0		73.3	0
	31.1775	370		25.34	0		73.35	0
	31.1942	334		25.36	0		73.4	0
	31.211	399		25.38	0		73.45	0
	31.2277	350		25.4	0		73.5	0
	31.2444	372		25.42	0		73.55	0
	31.2611	347		25.44	0		73.6	0
	31.2778	349		25.46	0		73.65	0
	31.2945	356		25.48	0		73.7	0
	31.3112	342		25.5	0		73.75	0
	31.3279	304		25.52	0		73.8	0
	31.3447	314		25.54	0		73.85	0
	31.3614	304		25.56	0		73.9	0
	31.3781	319		25.58	0		73.95	0
	31.3948	327		25.6	0		74	0
	31.4115	332		25.62	0		74.05	0
	31.4282	327		25.64	0		74.1	0
	31.4449	314		25.66	0		74.15	0
	31.4616	307		25.68	0		74.2	0
	31.4783	320		25.7	0		74.25	0
	31.495	306		25.72	0		74.3	0
	31.5118	315		25.74	0		74.35	0
	31.5285	298		25.76	0		74.4	0
	31.5452	320		25.78	0		74.45	0
	31.5619	305		25.8	0		74.5	0
	31.5786	327		25.82	0		74.55	0
	31.5953	285		25.84	0		74.6	0
	31.612	334		25.86	0		74.65	0
	31.6287	298		25.88	0		74.7	0
	31.6455	280		25.9	0		74.75	0
	31.6622	308		25.92	0		74.8	0.00199
	31.6789	307		25.94	0		74.85	0.0063
	31.6956	313		25.96	0		74.9	0.00721
	31.7123	299		25.98	0		74.95	0.00833
	31.729	320		26	0		75	0.00995
	31.7457	294		26.02	0		75.05	0.01409
	31.7624	295		26.04	0		75.1	0.01723
	31.7791	266		26.06	0		75.15	0.02082
	31.7959	308		26.08	0		75.2	0.02569
	31.8126	269		26.1	0		75.25	0.03254
	31.8293	314		26.12	0		75.3	0.04263
	31.846	306		26.14	0		75.35	0.0584
	31.8627	308		26.16	0		75.4	0.08517
	31.8794	314		26.18	0		75.45	0.13633
	31.8961	296		26.2	0		75.5	0.26719
	31.9128	285		26.22	0		75.55	1.1136
	31.9295	297		26.24	0		75.6	4.45579
	31.9462	318		26.26	0		75.65	3.43613
	31.963	309		26.28	0		75.7	0.76267
	31.9797	299		26.3	0		75.75	0.46286
	31.9964	367		26.32	0		75.8	1.50675
	32.0131	343		26.34	0		75.85	2.48506
	32.0298	328		26.36	0		75.9	0.75882
	32.0465	310		26.38	0		75.95	0.18065
	32.0632	355		26.4	0		76	0.09309
	32.0799	298		26.42	0		76.05	0.06034
	32.0966	305		26.44	0		76.1	0.04279
	32.1134	289		26.46	0		76.15	0.03215
	32.1301	300		26.48	0		76.2	0.02516
	32.1468	278		26.5	0		76.25	0.02029
	32.1635	329		26.52	0		76.3	0.01675
	32.1802	278		26.54	0		76.35	0.01408
	32.1969	310		26.56	0		76.4	0.01152
	32.2136	298		26.58	0		76.45	0.00577
	32.2303	286		26.6	0		76.5	0.00485
	32.2471	306		26.62	0		76.55	0.01105
	32.2638	285		26.64	0		76.6	0.0132
	32.2805	304		26.66	0		76.65	0.01294
	32.2972	295		26.68	0		76.7	0.01322
	32.3139	284		26.7	0		76.75	0.01726
	32.3306	290		26.72	0		76.8	0.023
	32.3473	296		26.74	0		76.85	0.02741
	32.364	272		26.76	0		76.9	0.03325
	32.3807	306		26.78	0		76.95	0.04121
	32.3975	292		26.8	0		77	0.0525
	32.4142	308		26.82	0		77.05	0.06928
	32.4309	287		26.84	0		77.1	0.09588
	32.4476	315		26.86	0		77.15	0.14188
	32.4643	280		26.88	0		77.2	0.23255
	32.481	359		26.9	0		77.25	0.50693
	32.4977	299		26.92	0		77.3	2.39695
	32.5144	331		26.94	1.01853		77.35	7.31986
	32.5311	305		26.96	1.0609		77.4	4.0623
	32.5479	303		26.98	1.10597		77.45	0.92011
	32.5646	320		27	1.15397		77.5	0.72369
	32.5813	295		27.02	1.72397		77.55	2.4103
	32.598	296		27.04	1.80043		77.6	3.57351
	32.6147	337		27.06	1.8821		77.65	1.08535
	32.6314	279		27.08	1.96946		77.7	0.27759
	32.6481	278		27.1	2.06304		77.75	0.1531
	32.6648	288		27.12	2.16347		77.8	0.10911
	32.6816	307		27.14	2.27141		77.85	0.08933
	32.6983	309		27.16	2.38763		77.9	0.08347
	32.715	278		27.18	2.51302		77.95	0.09057
	32.7317	329		27.2	2.64856		78	0.11899
	32.7484	304		27.22	2.79537		78.05	0.24146
	32.7651	329		27.24	2.95474		78.1	1.0885
	32.7818	327		27.26	3.12815		78.15	2.57167
	32.7985	288		27.28	3.31729		78.2	1.12076
	32.8152	330		27.3	3.52413		78.25	0.27198
	32.8319	330		27.32	3.75095		78.3	0.27413
	32.8487	313		27.34	4.00041		78.35	0.91572
	32.8654	294		27.36	4.27563		78.4	1.14121
	32.8821	335		27.38	4.58027		78.45	0.31842
	32.8988	299		27.4	4.9187		78.5	0.08416
	32.9155	321		27.42	5.2961		78.55	0.04541
	32.9322	308		27.44	5.7187		78.6	0.02993
	32.9489	341		27.46	6.19402		78.65	0.02145
	32.9656	277		27.48	6.7312		78.7	0.01624
	32.9823	316		27.5	7.34148		78.75	0.01278
	32.9991	297		27.52	8.03875		78.8	0.01035
	33.0158	335		27.54	8.84037		78.85	0.00857
	33.0325	287		27.56	9.76824		78.9	0.00723
	33.0492	321		27.58	10.8504		78.95	0.00615
	33.0659	318		27.6	12.1229		79	0.00351
	33.0826	311		27.62	13.6332		79.05	0.00223
	33.0993	262		27.64	15.4445		79.1	0.00193
	33.116	313		27.66	17.6422		79.15	0.00169
	33.1328	301		27.68	20.3443		79.2	0.00129
	33.1495	322		27.7	23.7172		79.25	0.000138131
	33.1662	345		27.72	28.0017		79.3	0
	33.1829	292		27.74	33.5571		79.35	0
	33.1996	303		27.76	40.9511		79.4	0
	33.2163	297		27.78	51.2106		79.45	0
	33.233	360		27.8	66.7109		79.5	0
	33.2497	295		27.82	93.976		79.55	0
	33.2664	317		27.84	149.528		79.6	0
	33.2831	282		27.86	264.324		79.65	0
	33.2999	303		27.88	471.95		79.7	0
	33.3166	293		27.9	768.779		79.75	0
	33.3333	276		27.92	1049.22		79.8	0
	33.35	287		27.94	1112.91		79.85	0
	33.3667	297		27.96	981.397		79.9	0
	33.3834	292		27.98	848.412		79.95	0
	33.4001	307		28	730.993		80	0
	33.4168	275		28.02	553.629		--	--
	33.4335	270		28.04	360.973		--	--
	33.4503	296		28.06	215.67		--	--
	33.467	269		28.08	127.836		--	--
	33.4837	263		28.1	81.8084		--	--
	33.5004	267		28.12	58.3321		--	--
	33.5171	280		28.14	45.0167		--	--
	33.5338	298		28.16	36.276		--	--
	33.5505	289		28.18	29.9666		--	--
	33.5672	297		28.2	25.1926		--	--
	33.584	264		28.22	21.4813		--	--
	33.6007	283		28.24	18.537
	33.6174	292		28.26	16.1615
	33.6341	279		28.28	14.2168
	33.6508	276		28.3	12.6043
	33.6675	273		28.32	11.2523
	33.6842	277		28.34	10.1074
	33.7009	275		28.36	9.1292
	33.7176	284		28.38	8.28683
	33.7344	309		28.4	7.55617
	33.7511	274		28.42	6.91828
	33.7678	289		28.44	6.35805
	33.7845	277		28.46	5.86335
	33.8012	273		28.48	5.42432
	33.8179	289		28.5	5.0329
	33.8346	268		28.52	4.68244
	33.8513	279		28.54	4.3674
	33.868	276		28.56	4.08317
	33.8848	263		28.58	3.82584
	33.9015	266		28.6	3.59212
	33.9182	258		28.62	3.3792
	33.9349	305		28.64	3.1847
	33.9516	267		28.66	3.00653
	33.9683	243		28.68	2.84292
	33.985	270		28.7	2.69232
	34.0017	254		28.72	2.55339
	34.0185	279		28.74	2.42495
	34.0352	277		28.76	2.30598
	34.0519	234		28.78	2.19555
	34.0686	245		28.8	2.09288
	34.0853	227		28.82	1.99725
	34.102	253		28.84	1.90803
	34.1187	285		28.86	1.82466
	34.1354	278		28.88	1.74664
	34.1521	258		28.9	1.67353
	34.1688	274		28.92	1.60491
	34.1856	268		28.94	1.54043
	34.2023	262		28.96	0.54105
	34.219	244		28.98	0.51923
	34.2357	264		29	0.49871
	34.2524	293		29.02	0
	34.2691	284		29.04	0
	34.2858	274		29.06	0
	34.3025	272		29.08	0
	34.3192	232		29.1	0
	34.336	270		29.12	0
	34.3527	282		29.14	0
	34.3694	263		29.16	0
	34.3861	255		29.18	0
	34.4028	292		29.2	0
	34.4195	245		29.22	0
	34.4362	277		29.24	0
	34.4529	255		29.26	0
	34.4697	251		29.28	0
	34.4864	265		29.3	0
	34.5031	267		29.32	0
	34.5198	256		29.34	0
	34.5365	228		29.36	0
	34.5532	265		29.38	0
	34.5699	273		29.4	0
	34.5866	266		29.42	0
	34.6033	267		29.44	0
	34.62	243		29.46	0
	34.6368	247		29.48	0
	34.6535	251		29.5	0
	34.6702	242		29.52	0
	34.6869	265		29.54	0
	34.7036	261		29.56	0
	34.7203	276		29.58	0
	34.737	268		29.6	0
	34.7537	232		29.62	0
	34.7705	266		29.64	0
	34.7872	234		29.66	0
	34.8039	222		29.68	0
	34.8206	245		29.7	0
	34.8373	245		29.72	0
	34.854	233		29.74	0
	34.8707	257		29.76	0
	34.8874	253		29.78	0
	34.9042	258		29.8	0
	34.9209	258		29.82	0
	34.9376	261		29.84	0
	34.9543	253		29.86	0
	34.971	261		29.88	0
	34.9877	259		29.9	0
	35.0044	254		29.92	0
	35.0211	227		29.94	0
	35.0378	238		29.96	0
	35.0545	267		29.98	0
	35.0713	266		30	0
	35.088	264		30.02	0
	35.1047	258		30.04	0
	35.1214	269		30.06	0
	35.1381	253		30.08	0
	35.1548	263		30.1	0
	35.1715	251		30.12	0
	35.1882	255		30.14	0
	35.2049	240		30.16	0
	35.2217	258		30.18	0
	35.2384	273		30.2	0
	35.2551	254		30.22	0
	35.2718	251		30.24	0
	35.2885	255		30.26	0
	35.3052	221		30.28	0
	35.3219	226		30.3	0
	35.3386	272		30.32	0
	35.3554	278		30.34	0
	35.3721	251		30.36	0
	35.3888	247		30.38	0
	35.4055	278		30.4	0
	35.4222	276		30.42	0
	35.4389	249		30.44	0
	35.4556	213		30.46	0
	35.4723	224		30.48	0
	35.489	253		30.5	0
	35.5057	232		30.52	0
	35.5225	272		30.54	0
	35.5392	242		30.56	0
	35.5559	266		30.58	0
	35.5726	255		30.6	0
	35.5893	257		30.62	0
	35.606	265		30.64	0
	35.6227	235		30.66	0
	35.6394	220		30.68	0
	35.6561	249		30.7	0
	35.6729	236		30.72	0
	35.6896	278		30.74	0
	35.7063	241		30.76	0
	35.723	273		30.78	0
	35.7397	225		30.8	0
	35.7564	235		30.82	0
	35.7731	249		30.84	0
	35.7898	204		30.86	0
	35.8066	242		30.88	0
	35.8233	214		30.9	0
	35.84	210		30.92	0
	35.8567	252		30.94	0
	35.8734	233		30.96	0
	35.8901	236		30.98	0
	35.9068	273		31	0
	35.9235	241		31.02	0
	35.9402	228		31.04	0
	35.957	290		31.06	0.07273
	35.9737	255		31.08	0.07579
	35.9904	256		31.1	0.07904
	36.0071	236		31.12	0.0825
	36.0238	246		31.14	0.12243
	36.0405	252		31.16	0.12791
	36.0572	259		31.18	0.13375
	36.0739	245		31.2	0.14001
	36.0906	217		31.22	0.14672
	36.1074	230		31.24	0.15392
	36.1241	258		31.26	0.16167
	36.1408	272		31.28	0.17001
	36.1575	245		31.3	0.17902
	36.1742	220		31.32	0.18877
	36.1909	256		31.34	0.19934
	36.2076	216		31.36	0.21082
	36.2243	262		31.38	0.22332
	36.2411	265		31.4	0.23697
	36.2578	248		31.42	0.25191
	36.2745	262		31.44	0.26832
	36.2912	223		31.46	0.28638
	36.3079	267		31.48	0.30633
	36.3246	261		31.5	0.32844
	36.3413	245		31.52	0.35305
	36.358	242		31.54	0.38053
	36.3747	231		31.56	0.41135
	36.3914	224		31.58	0.44609
	36.4082	231		31.6	0.48542
	36.4249	233		31.62	0.53021
	36.4416	230		31.64	0.58151
	36.4583	222		31.66	0.64064
	36.475	241		31.68	0.7093
	36.4917	258		31.7	0.78965
	36.5084	243		31.72	0.88449
	36.5251	246		31.74	0.99754
	36.5418	205		31.76	1.13378
	36.5586	235		31.78	1.30002
	36.5753	240		31.8	1.50574
	36.592	259		31.82	1.76447
	36.6087	253		31.84	2.09606
	36.6254	265		31.86	2.5308
	36.6421	248		31.88	3.11896
	36.6588	288		31.9	3.96216
	36.6755	251		31.92	5.32298
	36.6923	284		31.94	7.92055
	36.709	223		31.96	13.3751
	36.7257	235		31.98	24.1306
	36.7424	241		32	41.6987
	36.7591	236		32.02	62.9206
	36.7758	240		32.04	75.9471
	36.7925	234		32.06	70.5358
	36.8092	247		32.08	58.6714
	36.8259	227		32.1	51.7686
	36.8426	273		32.12	47.4462
	36.8594	240		32.14	37.9211
	36.8761	252		32.16	25.5724
	36.8928	262		32.18	15.5929
	36.9095	236		32.2	9.37443
	36.9262	227		32.22	6.09493
	36.9429	257		32.24	4.45054
	36.9596	237		32.26	3.54769
	36.9763	247		32.28	2.97366
	36.9931	233		32.3	2.57082
	37.0098	258		32.32	2.27542
	37.0265	235		32.34	2.05488
	37.0432	238		32.36	1.88926
	37.0599	230		32.38	1.76538
	37.0766	245		32.4	1.67424
	37.0933	235		32.42	1.6096
	37.11	237		32.44	1.56713
	37.1268	251		32.46	1.54381
	37.1435	236		32.48	1.53766
	37.1602	240		32.5	1.54743
	37.1769	210		32.52	1.57252
	37.1936	224		32.54	1.61289
	37.2103	245		32.56	1.669
	37.227	273		32.58	1.74186
	37.2437	243		32.6	1.83302
	37.2604	274		32.62	1.94471
	37.2771	243		32.64	2.07992
	37.2939	267		32.66	2.24265
	37.3106	219		32.68	2.43815
	37.3273	238		32.7	2.67338
	37.344	261		32.72	2.95759
	37.3607	251		32.74	3.30319
	37.3774	248		32.76	3.72714
	37.3941	264		32.78	4.25297
	37.4108	253		32.8	4.91402
	37.4275	259		32.82	5.75869
	37.4443	228		32.84	6.8596
	37.461	263		32.86	8.33246
	37.4777	240		32.88	10.391
	37.4944	264		32.9	13.5425
	37.5111	243		32.92	19.1922
	37.5278	265		32.94	30.8434
	37.5445	246		32.96	54.83
	37.5612	242		32.98	97.453
	37.578	252		33	156.355
	37.5947	257		33.02	207.267
	37.6114	258		33.04	210.135
	37.6281	244		33.06	176.167
	37.6448	224		33.08	148.956
	37.6615	235		33.1	138.124
	37.6782	263		33.12	121.809
	37.6949	264		33.14	89.3662
	37.7116	231		33.16	56.5247
	37.7283	244		33.18	33.3243
	37.7451	243		33.2	20.0885
	37.7618	228		33.22	13.3727
	37.7785	276		33.24	9.88282
	37.7952	233		33.26	7.79683
	37.8119	269		33.28	6.36769
	37.8286	268		33.3	5.31193
	37.8453	236		33.32	4.50221
	37.862	261		33.34	3.86621
	37.8787	261		33.36	3.35718
	37.8955	225		33.38	2.94324
	37.9122	249		33.4	2.60195
	37.9289	284		33.42	2.31717
	37.9456	263		33.44	2.07699
	37.9623	259		33.46	1.87253
	37.979	268		33.48	1.697
	37.9957	274		33.5	1.54517
	38.0124	216		33.52	1.41293
	38.0292	257		33.54	1.29704
	38.0459	243		33.56	1.1949
	38.0626	227		33.58	1.10442
	38.0793	246		33.6	1.02387
	38.096	262		33.62	0.95185
	38.1127	227		33.64	0.88719
	38.1294	232		33.66	0.82892
	38.1461	231		33.68	0.77623
	38.1628	241		33.7	0.72841
	38.1796	238		33.72	0.6849
	38.1963	270		33.74	0.64517
	38.213	282		33.76	0.60882
	38.2297	266		33.78	0.57545
	38.2464	264		33.8	0.54477
	38.2631	284		33.82	0.51647
	38.2798	255		33.84	0.49033
	38.2965	274		33.86	0.46613
	38.3132	241		33.88	0.44368
	38.33	247		33.9	0.42281
	38.3467	223		33.92	0.40339
	38.3634	264		33.94	0.38527
	38.3801	240		33.96	0.36835
	38.3968	220		33.98	0.35253
	38.4135	248		34	0.3377
	38.4302	267		34.02	0.32379
	38.4469	232		34.04	0.31072
	38.4637	244		34.06	0.11108
	38.4804	227		34.08	0.10654
	38.4971	245		34.1	0.10228
	38.5138	234		34.12	0.09827
	38.5305	267		34.14	0
	38.5472	280		34.16	0
	38.5639	230		34.18	0
	38.5806	251		34.2	0
	38.5973	249		34.22	0
	38.614	234		34.24	0
	38.6308	211		34.26	0
	38.6475	273		34.28	0
	38.6642	242		34.3	0
	38.6809	237		34.32	0
	38.6976	256		34.34	0
	38.7143	280		34.36	0
	38.731	257		34.38	0
	38.7477	278		34.4	0
	38.7644	213		34.42	0
	38.7812	286		34.44	0
	38.7979	286		34.46	0
	38.8146	257		34.48	0
	38.8313	285		34.5	0
	38.848	290		34.52	0
	38.8647	246		34.54	0
	38.8814	283		34.56	0
	38.8981	273		34.58	0
	38.9149	272		34.6	0
	38.9316	292		34.62	0
	38.9483	272		34.64	0
	38.965	287		34.66	0
	38.9817	287		34.68	0
	38.9984	290		34.7	0
	39.0151	252		34.72	0
	39.0318	293		34.74	0
	39.0485	289		34.76	0
	39.0652	283		34.78	0
	39.082	289		34.8	0
	39.0987	316		34.82	0
	39.1154	279		34.84	0
	39.1321	329		34.86	0
	39.1488	299		34.88	0
	39.1655	307		34.9	0
	39.1822	300		34.92	0
	39.1989	314		34.94	0
	39.2156	338		34.96	0
	39.2324	320		34.98	0
	39.2491	306		35	0
	39.2658	320		35.02	0
	39.2825	313		35.04	0
	39.2992	297		35.06	0
	39.3159	282		35.08	0
	39.3326	318		35.1	0
	39.3493	299		35.12	0
	39.3661	316		35.14	0
	39.3828	293		35.16	0
	39.3995	277		35.18	0.05025
	39.4162	289		35.2	0.05233
	39.4329	334		35.22	0.05453
	39.4496	293		35.24	0.05688
	39.4663	330		35.26	0.05938
	39.483	329		35.28	0.08753
	39.4997	315		35.3	0.09145
	39.5165	320		35.32	0.09564
	39.5332	298		35.34	0.10012
	39.5499	329		35.36	0.10492
	39.5666	288		35.38	0.11008
	39.5833	294		35.4	0.11563
	39.6	334		35.42	0.12161
	39.6167	358		35.44	0.12806
	39.6334	313		35.46	0.13505
	39.6501	282		35.48	0.14262
	39.6669	284		35.5	0.15085
	39.6836	307		35.52	0.15981
	39.7003	325		35.54	0.1696
	39.717	301		35.56	0.18032
	39.7337	296		35.58	0.19209
	39.7504	270		35.6	0.20506
	39.7671	305		35.62	0.21939
	39.7838	270		35.64	0.23527
	39.8006	308		35.66	0.25295
	39.8173	298		35.68	0.27271
	39.834	266		35.7	0.29488
	39.8507	294		35.72	0.31988
	39.8674	270		35.74	0.34821
	39.8841	307		35.76	0.38049
	39.9008	297		35.78	0.41749
	39.9175	294		35.8	0.46018
	39.9342	284		35.82	0.5098
	39.9509	251		35.84	0.56793
	39.9677	277		35.86	0.63664
	39.9844	254		35.88	0.71868
	40.0011	254		35.9	0.81772
	40.0178	272		35.92	0.93883
	40.0345	246		35.94	1.08907
	40.0512	251		35.96	1.2786
	40.0679	319		35.98	1.52238
	40.0846	245		36	1.8435
	40.1013	264		36.02	2.28135
	40.1181	259		36.04	2.91957
	40.1348	253		36.06	3.98167
	40.1515	252		36.08	6.07027
	40.1682	240		36.1	10.4696
	40.1849	241		36.12	18.9289
	40.2016	272		36.14	32.126
	40.2183	274		36.16	46.7324
	40.235	201		36.18	53.0121
	40.2518	247		36.2	46.2288
	40.2685	259		36.22	36.7677
	40.2852	242		36.24	32.4017
	40.3019	252		36.26	31.8673
	40.3186	255		36.28	28.4355
	40.3353	273		36.3	20.6358
	40.352	231		36.32	12.912
	40.3687	256		36.34	7.57379
	40.3854	241		36.36	4.59248
	40.4021	258		36.38	3.09537
	40.4189	257		36.4	2.31169
	40.4356	235		36.42	1.83568
	40.4523	245		36.44	1.50571
	40.469	238		36.46	1.26039
	40.4857	219		36.48	1.07145
	40.5024	225		36.5	0.92254
	40.5191	248		36.52	0.80299
	40.5358	253		36.54	0.70551
	40.5526	226		36.56	0.62492
	40.5693	267		36.58	0.55752
	40.586	251		36.6	0.50056
	40.6027	241		36.62	0.45196
	40.6194	219		36.64	0.41017
	40.6361	233		36.66	0.37395
	40.6528	282		36.68	0.34235
	40.6695	241		36.7	0.31462
	40.6863	249		36.72	0.29015
	40.703	234		36.74	0.26843
	40.7197	246		36.76	0.24908
	40.7364	226		36.78	0.23176
	40.7531	231		36.8	0.21619
	40.7698	247		36.82	0.20214
	40.7865	220		36.84	0.18942
	40.8032	212		36.86	0.17788
	40.8199	254		36.88	0.16735
	40.8366	231		36.9	0.15774
	40.8534	222		36.92	0.14894
	40.8701	214		36.94	0.14085
	40.8868	236		36.96	0.13341
	40.9035	237		36.98	0.12654
	40.9202	223		37	0.1202
	40.9369	216		37.02	0.11431
	40.9536	223		37.04	0.10886
	40.9703	230		37.06	0.10378
	40.9871	224		37.08	0.09905
	41.0038	219		37.1	0.09464
	41.0205	232		37.12	0.09051
	41.0372	247		37.14	0.08665
	41.0539	223		37.16	0.08304
	41.0706	264		37.18	0.07964
	41.0873	212		37.2	0.02881
	41.104	219		37.22	0.02761
	41.1207	254		37.24	0.02649
	41.1375	230		37.26	0.02543
	41.1542	230		37.28	0.02444
	41.1709	230		37.3	0
	41.1876	221		37.32	0
	41.2043	224		37.34	0
	41.221	223		37.36	0
	41.2377	254		37.38	0
	41.2544	211		37.4	0
	41.2711	236		37.42	0
	41.2878	225		37.44	0
	41.3046	216		37.46	0
	41.3213	211		37.48	0
	41.338	248		37.5	0
	41.3547	235		37.52	0
	41.3714	230		37.54	0
	41.3881	222		37.56	0
	41.4048	220		37.58	0
	41.4215	235		37.6	0
	41.4382	235		37.62	0
	41.455	245		37.64	0
	41.4717	197		37.66	0
	41.4884	222		37.68	0
	41.5051	226		37.7	0
	41.5218	234		37.72	0
	41.5385	261		37.74	0
	41.5552	219		37.76	0
	41.5719	207		37.78	0
	41.5887	247		37.8	0
	41.6054	216		37.82	0
	41.6221	231		37.84	0
	41.6388	223		37.86	0
	41.6555	237		37.88	0
	41.6722	238		37.9	0
	41.6889	235		37.92	0
	41.7056	225		37.94	0
	41.7223	240		37.96	0
	41.7391	227		37.98	0
	41.7558	232		38	0
	41.7725	215		38.02	0
	41.7892	222		38.04	0
	41.8059	204		38.06	0
	41.8226	207		38.08	0
	41.8393	213		38.1	0
	41.856	242		38.12	0
	41.8728	227		38.14	0
	41.8895	215		38.16	0
	41.9062	220		38.18	0
	41.9229	252		38.2	0
	41.9396	246		38.22	0
	41.9563	220		38.24	0
	41.973	244		38.26	0
	41.9897	196		38.28	0
	42.0064	235		38.3	0
	42.0232	207		38.32	0
	42.0399	236		38.34	0
	42.0566	236		38.36	0
	42.0733	235		38.38	0
	42.09	203		38.4	0
	42.1067	212		38.42	0
	42.1234	176		38.44	0
	42.1401	227		38.46	0
	42.1568	244		38.48	0
	42.1735	232		38.5	0
	42.1903	204		38.52	0
	42.207	189		38.54	0
	42.2237	225		38.56	0
	42.2404	237		38.58	0
	42.2571	214		38.6	0
	42.2738	227		38.62	0
	42.2905	207		38.64	0
	42.3072	202		38.66	0
	42.324	241		38.68	0
	42.3407	215		38.7	0
	42.3574	256		38.72	0
	42.3741	228		38.74	0
	42.3908	213		38.76	0
	42.4075	216		38.78	0
	42.4242	252		38.8	0
	42.4409	247		38.82	0
	42.4576	217		38.84	0
	42.4744	248		38.86	0
	42.4911	233		38.88	0
	42.5078	183		38.9	0
	42.5245	230		38.92	0
	42.5412	222		38.94	0
	42.5579	234		38.96	0
	42.5746	212		38.98	0
	42.5913	205		39	0
	42.608	219		39.02	0
	42.6247	258		39.04	0
	42.6415	209		39.06	0
	42.6582	222		39.08	0
	42.6749	228		39.1	0
	42.6916	225		39.12	0
	42.7083	222		39.14	0
	42.725	204		39.16	0
	42.7417	223		39.18	0
	42.7584	252		39.2	0
	42.7751	253		39.22	0
	42.7919	238		39.24	0
	42.8086	220		39.26	0
	42.8253	223		39.28	0
	42.842	207		39.3	0
	42.8587	241		39.32	0
	42.8754	246		39.34	0
	42.8921	223		39.36	0.06242
	42.9088	205		39.38	0.06504
	42.9256	213		39.4	0.06784
	42.9423	224		39.42	0.07081
	42.959	203		39.44	0.07399
	42.9757	217		39.46	0.1083
	42.9924	201		39.48	0.11323
	43.0091	242		39.5	0.1185
	43.0258	212		39.52	0.12415
	43.0425	217		39.54	0.13021
	43.0592	211		39.56	0.13673
	43.076	228		39.58	0.14376
	43.0927	209		39.6	0.15134
	43.1094	206		39.62	0.15954
	43.1261	232		39.64	0.16842
	43.1428	217		39.66	0.17807
	43.1595	242		39.68	0.18857
	43.1762	242		39.7	0.20004
	43.1929	228		39.72	0.21258
	43.2097	226		39.74	0.22635
	43.2264	191		39.76	0.24151
	43.2431	232		39.78	0.25824
	43.2598	234		39.8	0.27678
	43.2765	244		39.82	0.29741
	43.2932	209		39.84	0.32043
	43.3099	228		39.86	0.34625
	43.3266	203		39.88	0.37533
	43.3433	197		39.9	0.40825
	43.3601	236		39.92	0.44572
	43.3768	190		39.94	0.48862
[truncated: 2,522 more rows]

## Sheet: Fig. 2h
Figure 2h	DHP
	2Theta	Intensity
	10.0084	328
	10.0251	343
	10.0418	355
	10.0585	316
	10.0752	358
	10.0919	378
	10.1086	385
	10.1253	339
	10.142	335
	10.1588	372
	10.1755	357
	10.1922	351
	10.2089	372
	10.2256	357
	10.2423	298
	10.259	337
	10.2757	343
	10.2925	347
	10.3092	355
	10.3259	369
	10.3426	376
	10.3593	373
	10.376	362
	10.3927	356
	10.4094	340
	10.4261	353
	10.4428	318
	10.4596	350
	10.4763	355
	10.493	332
	10.5097	341
	10.5264	331
	10.5431	338
	10.5598	329
	10.5765	339
	10.5932	357
	10.61	341
	10.6267	352
	10.6434	314
	10.6601	340
	10.6768	327
	10.6935	291
	10.7102	351
	10.7269	356
	10.7437	304
	10.7604	332
	10.7771	328
	10.7938	320
	10.8105	342
	10.8272	332
	10.8439	326
	10.8606	318
	10.8773	328
	10.8941	324
	10.9108	279
	10.9275	322
	10.9442	323
	10.9609	302
	10.9776	338
	10.9943	381
	11.011	314
	11.0277	340
	11.0444	304
	11.0612	310
	11.0779	342
	11.0946	368
	11.1113	354
	11.128	315
	11.1447	340
	11.1614	334
	11.1781	320
	11.1949	333
	11.2116	357
	11.2283	303
	11.245	302
	11.2617	337
	11.2784	338
	11.2951	316
	11.3118	303
	11.3285	304
	11.3453	298
	11.362	314
	11.3787	330
	11.3954	326
	11.4121	319
	11.4288	330
	11.4455	354
	11.4622	309
	11.4789	319
	11.4957	360
	11.5124	320
	11.5291	360
	11.5458	326
	11.5625	311
	11.5792	310
	11.5959	312
	11.6126	334
	11.6294	312
	11.6461	299
	11.6628	314
	11.6795	320
	11.6962	322
	11.7129	293
	11.7296	317
	11.7463	296
	11.763	312
	11.7797	316
	11.7965	334
	11.8132	317
	11.8299	324
	11.8466	324
	11.8633	295
	11.88	344
	11.8967	329
	11.9134	306
	11.9301	311
	11.9469	339
	11.9636	344
	11.9803	353
	11.997	327
	12.0137	304
	12.0304	276
	12.0471	314
	12.0638	312
	12.0806	329
	12.0973	287
	12.114	296
	12.1307	295
	12.1474	295
	12.1641	277
	12.1808	314
	12.1975	314
	12.2142	293
	12.2309	261
	12.2477	305
	12.2644	277
	12.2811	334
	12.2978	292
	12.3145	282
	12.3312	305
	12.3479	303
	12.3646	279
	12.3814	283
	12.3981	295
	12.4148	277
	12.4315	321
	12.4482	308
	12.4649	326
	12.4816	304
	12.4983	293
	12.5151	297
	12.5318	291
	12.5485	297
	12.5652	283
	12.5819	269
	12.5986	300
	12.6153	265
	12.632	272
	12.6487	287
	12.6654	284
	12.6822	276
	12.6989	292
	12.7156	294
	12.7323	310
	12.749	274
	12.7657	291
	12.7824	259
	12.7991	307
	12.8158	298
	12.8326	300
	12.8493	248
	12.866	317
	12.8827	275
	12.8994	316
	12.9161	266
	12.9328	307
	12.9495	287
	12.9663	288
	12.983	300
	12.9997	264
	13.0164	298
	13.0331	292
	13.0498	254
	13.0665	305
	13.0832	276
	13.0999	270
	13.1166	311
	13.1334	287
	13.1501	315
	13.1668	285
	13.1835	281
	13.2002	245
	13.2169	257
	13.2336	293
	13.2503	293
	13.267	291
	13.2838	283
	13.3005	310
	13.3172	269
	13.3339	283
	13.3506	276
	13.3673	284
	13.384	244
	13.4007	236
	13.4175	282
	13.4342	272
	13.4509	316
	13.4676	306
	13.4843	307
	13.501	307
	13.5177	254
	13.5344	311
	13.5511	294
	13.5679	299
	13.5846	280
	13.6013	299
	13.618	254
	13.6347	283
	13.6514	283
	13.6681	305
	13.6848	250
	13.7015	266
	13.7183	296
	13.735	328
	13.7517	289
	13.7684	270
	13.7851	247
	13.8018	283
	13.8185	299
	13.8352	276
	13.852	281
	13.8687	271
	13.8854	269
	13.9021	265
	13.9188	291
	13.9355	270
	13.9522	299
	13.9689	262
	13.9856	275
	14.0023	263
	14.0191	284
	14.0358	297
	14.0525	259
	14.0692	279
	14.0859	277
	14.1026	285
	14.1193	302
	14.136	245
	14.1527	274
	14.1695	239
	14.1862	269
	14.2029	296
	14.2196	274
	14.2363	250
	14.253	261
	14.2697	253
	14.2864	245
	14.3032	281
	14.3199	269
	14.3366	239
	14.3533	279
	14.37	252
	14.3867	285
	14.4034	245
	14.4201	250
	14.4368	268
	14.4535	295
	14.4703	249
	14.487	248
	14.5037	273
	14.5204	248
	14.5371	246
	14.5538	258
	14.5705	242
	14.5872	260
	14.6039	282
	14.6207	277
	14.6374	265
	14.6541	272
	14.6708	262
	14.6875	271
	14.7042	295
	14.7209	283
	14.7376	258
	14.7544	285
	14.7711	295
	14.7878	224
	14.8045	275
	14.8212	262
	14.8379	285
	14.8546	262
	14.8713	265
	14.888	268
	14.9048	291
	14.9215	249
	14.9382	307
	14.9549	266
	14.9716	289
	14.9883	280
	15.005	261
	15.0217	286
	15.0384	276
	15.0552	265
	15.0719	283
	15.0886	247
	15.1053	265
	15.122	264
	15.1387	276
	15.1554	234
	15.1721	260
	15.1889	270
	15.2056	297
	15.2223	292
	15.239	254
	15.2557	256
	15.2724	266
	15.2891	282
	15.3058	279
	15.3225	268
	15.3392	264
	15.356	265
	15.3727	257
	15.3894	284
	15.4061	265
	15.4228	266
	15.4395	247
	15.4562	284
	15.4729	272
	15.4896	269
	15.5064	252
	15.5231	308
	15.5398	262
	15.5565	283
	15.5732	293
	15.5899	272
	15.6066	262
	15.6233	268
	15.6401	285
	15.6568	269
	15.6735	252
	15.6902	252
	15.7069	231
	15.7236	293
	15.7403	261
	15.757	279
	15.7737	247
	15.7904	280
	15.8072	266
	15.8239	253
	15.8406	266
	15.8573	261
	15.874	286
	15.8907	294
	15.9074	268
	15.9241	268
	15.9409	257
	15.9576	274
	15.9743	225
	15.991	242
	16.0077	283
	16.0244	269
	16.0411	265
	16.0578	258
	16.0745	271
	16.0913	251
	16.108	244
	16.1247	262
	16.1414	264
	16.1581	246
	16.1748	256
	16.1915	244
	16.2082	265
	16.2249	275
	16.2417	236
	16.2584	277
	16.2751	261
	16.2918	269
	16.3085	271
	16.3252	260
	16.3419	279
	16.3586	251
	16.3754	262
	16.3921	275
	16.4088	275
	16.4255	247
	16.4422	277
	16.4589	286
	16.4756	248
	16.4923	281
	16.509	304
	16.5257	293
	16.5425	295
	16.5592	259
	16.5759	265
	16.5926	276
	16.6093	253
	16.626	217
	16.6427	274
	16.6594	259
	16.6761	266
	16.6929	264
	16.7096	284
	16.7263	254
	16.743	283
	16.7597	264
	16.7764	241
	16.7931	271
	16.8098	233
	16.8266	293
	16.8433	239
	16.86	288
	16.8767	266
	16.8934	248
	16.9101	300
	16.9268	297
	16.9435	256
	16.9602	258
	16.9769	287
	16.9937	288
	17.0104	224
	17.0271	262
	17.0438	263
	17.0605	215
	17.0772	241
	17.0939	257
	17.1106	286
	17.1274	265
	17.1441	258
	17.1608	236
	17.1775	263
	17.1942	263
	17.2109	281
	17.2276	276
	17.2443	293
	17.2611	258
	17.2778	256
	17.2945	272
	17.3112	280
	17.3279	264
	17.3446	240
	17.3613	285
	17.378	277
	17.3947	250
	17.4114	273
	17.4282	253
	17.4449	250
	17.4616	254
	17.4783	272
	17.495	270
	17.5117	270
	17.5284	240
	17.5451	322
	17.5618	291
	17.5786	242
	17.5953	277
	17.612	277
	17.6287	304
	17.6454	282
	17.6621	285
	17.6788	294
	17.6955	261
	17.7123	257
	17.729	264
	17.7457	287
	17.7624	264
	17.7791	277
	17.7958	303
	17.8125	254
	17.8292	262
	17.8459	309
	17.8626	269
	17.8794	299
	17.8961	300
	17.9128	272
	17.9295	287
	17.9462	312
	17.9629	285
	17.9796	280
	17.9963	303
	18.013	268
	18.0298	275
	18.0465	305
	18.0632	272
	18.0799	272
	18.0966	304
	18.1133	234
	18.13	305
	18.1467	280
	18.1635	302
	18.1802	272
	18.1969	249
	18.2136	285
	18.2303	308
	18.247	262
	18.2637	295
	18.2804	270
	18.2971	289
	18.3139	303
	18.3306	317
	18.3473	310
	18.364	289
	18.3807	308
	18.3974	276
	18.4141	330
	18.4308	311
	18.4475	284
	18.4643	293
	18.481	289
	18.4977	288
	18.5144	292
	18.5311	302
	18.5478	270
	18.5645	274
	18.5812	283
	18.598	298
	18.6147	305
	18.6314	273
	18.6481	279
	18.6648	293
	18.6815	277
	18.6982	268
	18.7149	289
	18.7316	252
	18.7483	265
	18.7651	293
	18.7818	262
	18.7985	287
	18.8152	302
	18.8319	271
	18.8486	250
	18.8653	244
	18.882	277
	18.8987	291
	18.9155	263
	18.9322	288
	18.9489	269
	18.9656	270
	18.9823	304
	18.999	295
	19.0157	262
	19.0324	268
	19.0492	280
	19.0659	279
	19.0826	254
	19.0993	254
	19.116	264
	19.1327	273
	19.1494	292
	19.1661	294
	19.1828	306
	19.1995	277
	19.2163	241
	19.233	317
	19.2497	270
	19.2664	272
	19.2831	296
	19.2998	261
	19.3165	272
	19.3332	246
	19.3499	266
	19.3667	241
	19.3834	295
	19.4001	280
	19.4168	297
	19.4335	304
	19.4502	270
	19.4669	272
	19.4837	292
	19.5004	286
	19.5171	253
	19.5338	260
	19.5505	281
	19.5672	261
	19.5839	252
	19.6006	270
	19.6173	273
	19.634	275
	19.6508	263
	19.6675	288
	19.6842	279
	19.7009	269
	19.7176	294
	19.7343	242
	19.751	259
	19.7677	276
	19.7844	276
	19.8012	274
	19.8179	241
	19.8346	287
	19.8513	261
	19.868	265
	19.8847	304
	19.9014	259
	19.9181	269
	19.9349	249
	19.9516	263
	19.9683	258
	19.985	271
	20.0017	235
	20.0184	257
	20.0351	257
	20.0518	252
	20.0685	281
	20.0852	269
	20.102	269
	20.1187	273
	20.1354	250
	20.1521	277
	20.1688	236
	20.1855	246
	20.2022	239
	20.2189	239
	20.2356	262
	20.2524	245
	20.2691	251
	20.2858	259
	20.3025	264
	20.3192	211
	20.3359	277
	20.3526	262
	20.3693	274
	20.3861	281
	20.4028	254
	20.4195	254
	20.4362	260
	20.4529	251
	20.4696	248
	20.4863	242
	20.503	238
	20.5197	252
	20.5365	282
	20.5532	240
	20.5699	245
	20.5866	252
	20.6033	265
	20.62	281
	20.6367	263
	20.6534	257
	20.6701	248
	20.6869	247
	20.7036	248
	20.7203	240
	20.737	270
	20.7537	256
	20.7704	248
	20.7871	265
	20.8038	268
	20.8206	253
	20.8373	269
	20.854	254
	20.8707	244
	20.8874	260
	20.9041	269
	20.9208	256
	20.9375	253
	20.9542	256
	20.9709	253
	20.9877	233
	21.0044	233
	21.0211	277
	21.0378	228
	21.0545	251
	21.0712	250
	21.0879	261
	21.1046	250
	21.1213	231
	21.1381	274
	21.1548	253
	21.1715	247
	21.1882	264
	21.2049	258
	21.2216	282
	21.2383	227
	21.255	269
	21.2718	246
	21.2885	258
	21.3052	257
	21.3219	264
	21.3386	253
	21.3553	281
	21.372	253
	21.3887	264
	21.4054	246
	21.4221	223
	21.4389	246
	21.4556	271
	21.4723	259
	21.489	269
	21.5057	233
	21.5224	288
	21.5391	270
	21.5558	262
	21.5725	218
	21.5893	271
	21.606	264
	21.6227	260
	21.6394	254
	21.6561	283
	21.6728	241
	21.6895	252
	21.7062	250
	21.723	259
	21.7397	231
	21.7564	249
	21.7731	252
	21.7898	277
	21.8065	244
	21.8232	234
	21.8399	251
	21.8566	244
	21.8734	251
	21.8901	203
	21.9068	234
	21.9235	252
	21.9402	248
	21.9569	231
	21.9736	259
	21.9903	229
	22.007	234
	22.0238	273
	22.0405	268
	22.0572	250
	22.0739	266
	22.0906	265
	22.1073	276
	22.124	264
	22.1407	226
	22.1575	248
	22.1742	239
	22.1909	240
	22.2076	235
	22.2243	256
	22.241	260
	22.2577	287
	22.2744	260
	22.2911	259
	22.3078	241
	22.3246	238
	22.3413	259
	22.358	266
	22.3747	288
	22.3914	224
	22.4081	249
	22.4248	245
	22.4415	228
	22.4582	249
	22.475	263
	22.4917	231
	22.5084	244
	22.5251	252
	22.5418	240
	22.5585	247
	22.5752	241
	22.5919	229
	22.6087	256
	22.6254	248
	22.6421	242
	22.6588	237
	22.6755	272
	22.6922	247
	22.7089	254
	22.7256	240
	22.7423	257
	22.759	238
	22.7758	253
	22.7925	247
	22.8092	256
	22.8259	250
	22.8426	234
	22.8593	247
	22.876	248
	22.8927	246
	22.9095	237
	22.9262	248
	22.9429	253
	22.9596	252
	22.9763	253
	22.993	219
	23.0097	252
	23.0264	261
	23.0432	259
	23.0599	236
	23.0766	238
	23.0933	245
	23.11	251
	23.1267	237
	23.1434	249
	23.1601	268
	23.1768	287
	23.1935	244
	23.2103	248
	23.227	279
	23.2437	224
	23.2604	257
	23.2771	245
	23.2938	262
	23.3105	240
	23.3272	252
	23.3439	252
	23.3607	245
	23.3774	242
	23.3941	231
	23.4108	231
	23.4275	242
	23.4442	276
	23.4609	229
	23.4776	264
	23.4944	282
	23.5111	264
	23.5278	256
	23.5445	271
	23.5612	238
	23.5779	244
	23.5946	235
	23.6113	247
	23.628	227
	23.6447	228
	23.6615	231
	23.6782	245
	23.6949	252
	23.7116	227
	23.7283	213
	23.745	242
	23.7617	260
	23.7784	247
	23.7951	228
	23.8119	229
	23.8286	227
	23.8453	248
	23.862	252
	23.8787	223
	23.8954	258
	23.9121	217
	23.9288	219
	23.9456	249
	23.9623	239
	23.979	224
	23.9957	224
	24.0124	251
	24.0291	211
	24.0458	242
	24.0625	252
	24.0792	247
	24.096	236
	24.1127	227
	24.1294	260
	24.1461	253
	24.1628	239
	24.1795	233
	24.1962	252
	24.2129	246
	24.2296	228
	24.2464	252
	24.2631	221
	24.2798	236
	24.2965	241
	24.3132	233
	24.3299	265
	24.3466	257
	24.3633	245
	24.3801	224
	24.3968	236
	24.4135	257
	24.4302	245
	24.4469	272
	24.4636	235
	24.4803	250
	24.497	245
	24.5137	239
	24.5304	258
	24.5472	253
	24.5639	241
	24.5806	253
	24.5973	210
	24.614	260
	24.6307	260
	24.6474	221
	24.6641	266
	24.6808	266
	24.6976	253
	24.7143	252
	24.731	223
	24.7477	262
	24.7644	257
	24.7811	213
	24.7978	248
	24.8145	246
	24.8313	254
	24.848	260
	24.8647	271
	24.8814	249
	24.8981	228
	24.9148	244
	24.9315	223
	24.9482	224
	24.9649	248
	24.9816	241
	24.9984	227
	25.0151	219
	25.0318	219
	25.0485	251
	25.0652	261
	25.0819	249
	25.0986	234
	25.1153	244
	25.132	269
	25.1488	258
	25.1655	242
	25.1822	250
	25.1989	247
	25.2156	224
	25.2323	244
	25.249	249
	25.2657	222
	25.2825	245
	25.2992	226
	25.3159	245
	25.3326	198
	25.3493	245
	25.366	248
	25.3827	254
	25.3994	264
	25.4161	233
	25.4329	262
	25.4496	242
	25.4663	248
	25.483	262
	25.4997	246
	25.5164	249
	25.5331	239
	25.5498	233
	25.5665	211
	25.5833	240
	25.6	265
	25.6167	256
	25.6334	288
	25.6501	268
	25.6668	262
	25.6835	237
	25.7002	249
	25.717	253
	25.7337	238
	25.7504	254
	25.7671	229
	25.7838	247
	25.8005	240
	25.8172	249
	25.8339	273
	25.8506	260
	25.8673	263
	25.8841	261
	25.9008	235
	25.9175	252
	25.9342	254
	25.9509	258
	25.9676	228
	25.9843	239
	26.001	302
	26.0177	275
	26.0345	286
	26.0512	246
	26.0679	215
	26.0846	252
	26.1013	271
	26.118	262
	26.1347	273
	26.1514	274
	26.1682	266
	26.1849	270
	26.2016	254
	26.2183	277
	26.235	265
	26.2517	284
	26.2684	286
	26.2851	266
	26.3018	250
	26.3185	264
	26.3353	275
	26.352	288
	26.3687	285
	26.3854	310
	26.4021	259
	26.4188	294
	26.4355	298
	26.4522	309
	26.469	288
	26.4857	327
	26.5024	296
	26.5191	322
	26.5358	329
	26.5525	340
	26.5692	338
	26.5859	358
	26.6027	360
	26.6194	367
	26.6361	365
	26.6528	337
	26.6695	405
	26.6862	380
	26.7029	388
	26.7196	426
	26.7363	408
	26.7531	415
	26.7698	422
	26.7865	437
	26.8032	449
	26.8199	462
	26.8366	479
	26.8533	483
	26.87	504
	26.8867	465
	26.9034	535
	26.9202	582
	26.9369	576
	26.9536	561
	26.9703	577
	26.987	621
	27.0037	547
	27.0204	597
	27.0371	578
	27.0539	610
	27.0706	605
	27.0873	564
	27.104	562
	27.1207	537
	27.1374	523
	27.1541	539
	27.1708	539
	27.1875	553
	27.2042	539
	27.221	520
	27.2377	492
	27.2544	518
	27.2711	465
	27.2878	478
	27.3045	456
	27.3212	469
	27.3379	469
	27.3546	439
	27.3714	403
	27.3881	444
	27.4048	455
	27.4215	454
	27.4382	403
	27.4549	387
	27.4716	430
	27.4883	409
	27.5051	377
	27.5218	390
	27.5385	366
	27.5552	376
	27.5719	412
	27.5886	372
	27.6053	346
	27.622	393
	27.6387	377
	27.6555	365
	27.6722	369
	27.6889	354
	27.7056	388
	27.7223	356
	27.739	352
	27.7557	374
	27.7724	363
	27.7891	341
	27.8059	374
	27.8226	386
	27.8393	354
	27.856	382
	27.8727	367
	27.8894	389
	27.9061	402
	27.9228	395
	27.9396	416
	27.9563	432
	27.973	437
	27.9897	445
	28.0064	433
	28.0231	493
	28.0398	448
	28.0565	508
	28.0732	484
	28.09	465
	28.1067	495
	28.1234	538
	28.1401	517
	28.1568	530
	28.1735	511
	28.1902	591
	28.2069	549
	28.2236	570
	28.2403	630
	28.2571	572
	28.2738	620
	28.2905	682
	28.3072	738
	28.3239	717
	28.3406	781
	28.3573	749
	28.374	818
	28.3908	759
	28.4075	809
	28.4242	817
	28.4409	817
	28.4576	915
	28.4743	966
	28.491	951
	28.5077	1040
	28.5244	1053
	28.5411	1027
	28.5579	1028
	28.5746	1071
	28.5913	1050
	28.608	1094
	28.6247	1127
	28.6414	1188
	28.6581	1070
	28.6748	1141
	28.6915	1082
	28.7083	956
	28.725	1011
	28.7417	971
	28.7584	893
	28.7751	830
	28.7918	813
	28.8085	765
	28.8252	758
	28.842	753
	28.8587	665
	28.8754	678
	28.8921	722
	28.9088	653
	28.9255	596
	28.9422	640
	28.9589	531
	28.9757	549
	28.9924	504
	29.0091	504
	29.0258	507
	29.0425	478
	29.0592	467
	29.0759	471
	29.0926	449
	29.1093	492
	29.126	409
	29.1428	454
	29.1595	410
	29.1762	385
	29.1929	422
	29.2096	414
	29.2263	391
	29.243	373
	29.2597	388
	29.2765	355
	29.2932	368
	29.3099	326
	29.3266	358
	29.3433	354
	29.36	362
	29.3767	335
	29.3934	380
	29.4101	338
	29.4269	345
	29.4436	345
	29.4603	354
	29.477	350
	29.4937	355
	29.5104	332
	29.5271	326
	29.5438	363
	29.5605	347
	29.5772	326
	29.594	347
	29.6107	303
	29.6274	337
	29.6441	333
	29.6608	328
	29.6775	321
	29.6942	304
	29.7109	344
	29.7277	339
	29.7444	343
	29.7611	329
	29.7778	354
	29.7945	316
	29.8112	358
	29.8279	368
	29.8446	376
	29.8613	387
	29.8781	392
	29.8948	362
	29.9115	335
	29.9282	353
	29.9449	375
	29.9616	309
	29.9783	341
	29.995	353
	30.0117	380
	30.0285	346
	30.0452	388
	30.0619	387
	30.0786	358
	30.0953	398
	30.112	396
	30.1287	367
	30.1454	378
	30.1622	369
	30.1789	369
	30.1956	412
	30.2123	417
	30.229	463
	30.2457	425
	30.2624	432
	30.2791	433
	30.2958	445
	30.3126	421
	30.3293	463
	30.346	504
	30.3627	450
	30.3794	475
	30.3961	489
	30.4128	489
	30.4295	478
	30.4462	537
	30.4629	516
	30.4797	530
	30.4964	502
	30.5131	518
	30.5298	518
	30.5465	535
	30.5632	521
	30.5799	527
	30.5966	483
	30.6134	565
	30.6301	536
	30.6468	521
	30.6635	546
	30.6802	578
	30.6969	479
	30.7136	471
	30.7303	480
	30.747	526
	30.7638	489
	30.7805	483
	30.7972	468
	30.8139	466
	30.8306	498
	30.8473	479
	30.864	470
	30.8807	453
	30.8974	407
	30.9141	427
	30.9309	445
	30.9476	399
	30.9643	404
	30.981	403
	30.9977	382
	31.0144	392
	31.0311	407
	31.0478	370
	31.0646	399
	31.0813	392
	31.098	338
	31.1147	351
	31.1314	342
	31.1481	352
	31.1648	360
	31.1815	349
	31.1982	378
	31.215	329
	31.2317	344
	31.2484	302
	31.2651	302
	31.2818	298
	31.2985	311
	31.3152	270
	31.3319	303
	31.3486	303
	31.3654	273
	31.3821	309
	31.3988	306
	31.4155	297
	31.4322	293
	31.4489	321
	31.4656	292
	31.4823	277
	31.4991	323
	31.5158	279
	31.5325	268
	31.5492	277
	31.5659	299
	31.5826	297
	31.5993	295
	31.616	269
	31.6327	280
	31.6495	271
	31.6662	265
	31.6829	283
	31.6996	276
	31.7163	272
	31.733	306
	31.7497	302
	31.7664	299
	31.7831	246
	31.7998	274
	31.8166	265
	31.8333	238
	31.85	288
	31.8667	273
	31.8834	247
	31.9001	244
	31.9168	265
	31.9335	273
	31.9503	271
	31.967	235
	31.9837	238
	32.0004	280
	32.0171	287
	32.0338	264
	32.0505	288
	32.0672	275
	32.0839	271
	32.1007	280
	32.1174	276
	32.1341	308
	32.1508	279
	32.1675	247
	32.1842	245
	32.2009	275
	32.2176	226
	32.2343	251
	32.251	266
	32.2678	269
	32.2845	259
	32.3012	254
	32.3179	269
	32.3346	242
	32.3513	262
	32.368	268
	32.3847	254
	32.4015	285
	32.4182	279
	32.4349	296
	32.4516	256
	32.4683	235
	32.485	276
	32.5017	291
	32.5184	268
	32.5352	305
	32.5519	276
	32.5686	260
	32.5853	273
	32.602	263
	32.6187	266
	32.6354	273
	32.6521	272
	32.6688	270
	32.6855	298
	32.7023	289
	32.719	280
	32.7357	262
	32.7524	274
	32.7691	298
	32.7858	276
	32.8025	302
	32.8192	275
	32.8359	295
	32.8527	322
	32.8694	285
	32.8861	268
	32.9028	304
	32.9195	296
	32.9362	318
	32.9529	309
	32.9696	291
	32.9864	311
	33.0031	315
	33.0198	335
	33.0365	291
	33.0532	326
	33.0699	332
	33.0866	320
	33.1033	340
	33.12	295
	33.1367	323
	33.1535	294
	33.1702	352
	33.1869	329
	33.2036	311
	33.2203	330
	33.237	328
	33.2537	303
	33.2704	309
	33.2871	320
	33.3039	284
	33.3206	310
	33.3373	260
	33.354	281
	33.3707	273
	33.3874	272
	33.4041	304
	33.4208	284
	33.4376	300
	33.4543	261
	33.471	265
	33.4877	266
	33.5044	275
	33.5211	258
	33.5378	266
	33.5545	286
	33.5712	274
	33.588	285
	33.6047	257
	33.6214	258
	33.6381	292
	33.6548	272
	33.6715	252
	33.6882	298
	33.7049	246
	33.7216	262
	33.7384	229
	33.7551	285
	33.7718	274
	33.7885	264
	33.8052	272
	33.8219	285
	33.8386	273
	33.8553	277
	33.8721	261
	33.8888	234
	33.9055	248
	33.9222	262
	33.9389	252
	33.9556	252
	33.9723	268
	33.989	251
	34.0057	250
	34.0224	237
	34.0392	264
	34.0559	238
	34.0726	257
	34.0893	236
	34.106	229
	34.1227	237
	34.1394	253
	34.1561	248
	34.1728	259
	34.1896	229
	34.2063	237
	34.223	257
	34.2397	228
	34.2564	238
	34.2731	259
	34.2898	231
	34.3065	260
	34.3233	276
	34.34	251
	34.3567	256
	34.3734	260
	34.3901	282
	34.4068	244
	34.4235	244
	34.4402	250
	34.4569	266
	34.4736	224
	34.4904	221
	34.5071	260
	34.5238	254
	34.5405	231
	34.5572	254
	34.5739	239
	34.5906	215
	34.6073	240
	34.624	245
	34.6408	252
	34.6575	245
	34.6742	248
	34.6909	230
	34.7076	245
	34.7243	227
	34.741	241
	34.7577	241
	34.7745	236
	34.7912	257
	34.8079	245
	34.8246	236
	34.8413	261
	34.858	237
	34.8747	239
	34.8914	224
	34.9081	247
	34.9249	252
	34.9416	241
	34.9583	245
	34.975	229
	34.9917	246
	35.0084	236
	35.0251	235
	35.0418	223
	35.0585	222
	35.0753	222
	35.092	231
	35.1087	216
	35.1254	211
	35.1421	229
	35.1588	260
	35.1755	249
	35.1922	233
	35.209	242
	35.2257	245
	35.2424	258
	35.2591	228
	35.2758	226
	35.2925	199
	35.3092	238
	35.3259	246
	35.3426	256
	35.3593	223
	35.3761	231
	35.3928	252
	35.4095	274
	35.4262	251
	35.4429	252
	35.4596	254
	35.4763	244
	35.493	250
	35.5097	253
	35.5265	215
	35.5432	247
	35.5599	229
	35.5766	227
	35.5933	222
	35.61	231
	35.6267	229
	35.6434	229
	35.6602	250
	35.6769	237
	35.6936	269
	35.7103	234
	35.727	233
	35.7437	253
	35.7604	238
	35.7771	237
	35.7938	244
	35.8105	251
	35.8273	203
	35.844	283
	35.8607	257
	35.8774	219
	35.8941	248
	35.9108	247
	35.9275	245
	35.9442	269
	35.961	247
	35.9777	246
	35.9944	235
	36.0111	219
	36.0278	254
	36.0445	242
	36.0612	236
	36.0779	254
	36.0947	228
	36.1114	228
	36.1281	260
	36.1448	246
	36.1615	229
	36.1782	206
	36.1949	221
	36.2116	254
	36.2283	251
	36.245	265
	36.2618	216
	36.2785	227
	36.2952	222
	36.3119	246
	36.3286	240
	36.3453	245
	36.362	276
	36.3787	254
	36.3954	279
	36.4122	236
	36.4289	259
	36.4456	244
	36.4623	223
	36.479	253
	36.4957	222
	36.5124	236
	36.5291	252
	36.5459	252
	36.5626	248
	36.5793	279
	36.596	228
	36.6127	248
	36.6294	263
	36.6461	262
	36.6628	224
	36.6795	223
	36.6962	211
	36.713	251
	36.7297	258
	36.7464	231
	36.7631	215
	36.7798	239
	36.7965	251
	36.8132	241
	36.8299	262
	36.8466	219
	36.8634	241
	36.8801	256
	36.8968	249
	36.9135	229
	36.9302	250
	36.9469	242
	36.9636	272
	36.9803	233
	36.9971	266
	37.0138	256
	37.0305	236
	37.0472	249
	37.0639	265
	37.0806	274
	37.0973	265
	37.114	268
	37.1307	226
	37.1475	245
	37.1642	236
	37.1809	240
	37.1976	212
	37.2143	271
	37.231	246
	37.2477	257
	37.2644	260
	37.2811	258
	37.2979	236
	37.3146	237
	37.3313	239
	37.348	239
	37.3647	236
	37.3814	247
	37.3981	238
	37.4148	234
	37.4316	246
	37.4483	250
	37.465	240
	37.4817	279
	37.4984	256
	37.5151	213
	37.5318	287
	37.5485	273
	37.5652	242
	37.5819	254
	37.5987	271
	37.6154	240
	37.6321	254
	37.6488	263
	37.6655	231
	37.6822	271
	37.6989	250
	37.7156	253
	37.7323	252
	37.7491	248
	37.7658	246
	37.7825	256
	37.7992	237
	37.8159	269
	37.8326	248
	37.8493	248
	37.866	231
	37.8828	257
	37.8995	249
	37.9162	274
	37.9329	259
	37.9496	258
	37.9663	240
	37.983	248
	37.9997	254
	38.0164	244
	38.0331	252
	38.0499	273
	38.0666	217
	38.0833	253
	38.1	246
	38.1167	263
	38.1334	269
	38.1501	259
	38.1668	270
	38.1836	262
	38.2003	266
	38.217	265
	38.2337	265
	38.2504	242
	38.2671	264
	38.2838	270
	38.3005	275
	38.3173	252
	38.334	244
	38.3507	272
	38.3674	241
	38.3841	260
	38.4008	264
	38.4175	235
	38.4342	256
	38.4509	250
	38.4676	270
	38.4844	259
	38.5011	263
	38.5178	281
	38.5345	274
	38.5512	259
	38.5679	264
	38.5846	262
	38.6013	277
	38.618	281
	38.6348	285
	38.6515	265
	38.6682	260
	38.6849	276
	38.7016	256
	38.7183	227
	38.735	260
	38.7517	256
	38.7685	273
	38.7852	276
	38.8019	260
	38.8186	263
	38.8353	288
	38.852	277
	38.8687	286
	38.8854	222
	38.9021	253
	38.9188	282
	38.9356	282
	38.9523	262
	38.969	253
	38.9857	265
	39.0024	265
	39.0191	258
	39.0358	262
	39.0525	305
	39.0692	298
	39.086	266
	39.1027	291
	39.1194	287
	39.1361	253
	39.1528	274
	39.1695	282
	39.1862	310
	39.2029	296
	39.2197	277
	39.2364	308
	39.2531	321
	39.2698	277
	39.2865	295
	39.3032	265
	39.3199	337
	39.3366	304
	39.3533	274
	39.3701	299
	39.3868	309
	39.4035	332
	39.4202	340
	39.4369	303
	39.4536	281
	39.4703	292
	39.487	300
	39.5037	318
	39.5205	328
	39.5372	338
	39.5539	340
	39.5706	317
	39.5873	299
	39.604	357
	39.6207	306
	39.6374	323
	39.6542	300
	39.6709	294
	39.6876	285
	39.7043	302
	39.721	299
	39.7377	347
	39.7544	306
	39.7711	315
	39.7878	269
	39.8045	289
	39.8213	299
	39.838	272
	39.8547	288
	39.8714	329
	39.8881	309
	39.9048	322
	39.9215	304
	39.9382	260
	39.9549	269
	39.9717	274
	39.9884	289
	40.0051	273
	40.0218	312
	40.0385	283
	40.0552	300
	40.0719	275
	40.0886	265
	40.1054	300
	40.1221	299
	40.1388	249
	40.1555	289
	40.1722	257
	40.1889	310
	40.2056	273
	40.2223	298
	40.239	231
	40.2557	253
	40.2725	257
	40.2892	253
	40.3059	227
	40.3226	233
	40.3393	251
	40.356	269
	40.3727	245
	40.3894	263
	40.4061	251
	40.4229	248
	40.4396	274
	40.4563	251
	40.473	250
	40.4897	250
	40.5064	236
	40.5231	271
	40.5398	227
	40.5566	236
	40.5733	248
	40.59	252
	40.6067	238
	40.6234	249
	40.6401	246
	40.6568	256
	40.6735	256
	40.6902	271
	40.707	245
	40.7237	203
	40.7404	239
	40.7571	253
	40.7738	246
	40.7905	264
	40.8072	203
	40.8239	240
	40.8406	268
	40.8574	218
	40.8741	222
	40.8908	253
	40.9075	244
	40.9242	210
	40.9409	242
	40.9576	250
	40.9743	236
	40.9911	279
	41.0078	273
	41.0245	268
	41.0412	260
	41.0579	245
	41.0746	237
	41.0913	250
	41.108	233
	41.1247	223
	41.1414	241
	41.1582	250
	41.1749	241
	41.1916	245
	41.2083	264
	41.225	248
	41.2417	244
	41.2584	251
	41.2751	246
	41.2918	246
	41.3086	244
	41.3253	212
	41.342	253
	41.3587	234
	41.3754	254
	41.3921	270
	41.4088	231
	41.4255	253
	41.4423	236
	41.459	261
	41.4757	242
	41.4924	240
	41.5091	252
	41.5258	223
	41.5425	249
	41.5592	253
	41.5759	251
	41.5926	235
	41.6094	262
	41.6261	269
	41.6428	222
	41.6595	247
	41.6762	231
	41.6929	204
	41.7096	231
	41.7263	253
	41.7431	246
	41.7598	228
	41.7765	226
	41.7932	241
	41.8099	236
	41.8266	259
	41.8433	235
	41.86	222
	41.8768	240
	41.8935	250
	41.9102	230
	41.9269	251
	41.9436	229
	41.9603	258
	41.977	205
	41.9937	227
	42.0104	231
	42.0271	225
	42.0439	225
	42.0606	225
	42.0773	238
	42.094	241
	42.1107	215
	42.1274	239
	42.1441	242
	42.1608	202
	42.1775	223
	42.1943	234
	42.211	252
	42.2277	226
	42.2444	246
	42.2611	234
	42.2778	254
	42.2945	226
	42.3112	214
	42.328	268
	42.3447	240
	42.3614	251
	42.3781	238
	42.3948	238
	42.4115	271
	42.4282	216
	42.4449	228
	42.4616	208
	42.4783	235
	42.4951	266
	42.5118	281
	42.5285	254
	42.5452	285
	42.5619	241
	42.5786	269
	42.5953	233
	42.612	264
	42.6287	235
	42.6455	238
	42.6622	239
	42.6789	258
	42.6956	224
	42.7123	212
	42.729	237
	42.7457	236
	42.7624	230
	42.7792	256
	42.7959	259
	42.8126	230
	42.8293	218
	42.846	233
	42.8627	237
	42.8794	274
	42.8961	241
	42.9128	208
	42.9296	224
	42.9463	236
	42.963	283
	42.9797	250
	42.9964	249
	43.0131	229
	43.0298	223
	43.0465	201
	43.0632	240
	43.08	246
	43.0967	224
	43.1134	225
	43.1301	238
	43.1468	224
	43.1635	266
	43.1802	216
	43.1969	260
	43.2137	237
	43.2304	249
	43.2471	245
	43.2638	240
	43.2805	205
	43.2972	253
	43.3139	233
	43.3306	248
	43.3473	210
	43.364	256
	43.3808	216
[truncated: 2,202 more rows]

## Sheet: Fig. 3a
Figure 3a	λ (nm)	WZ	KS	DHP	SHP		hν (eV)	(αhν)2	(αhν)2	(αhν)2	(αhν)2
	300	4.89	4.308	3.716	4.629		4.13333	408.525	317.068	235.913	366.079
	301	4.63	4.485	3.658	4.496		4.1196	363.808	341.378	227.09	343.054
	302	5.047	4.674	3.64	4.53		4.10596	429.434	368.304	223.374	345.96
	303	5.844	4.446	3.61	4.564		4.09241	571.977	331.053	218.259	348.859
	304	5.856	4.298	3.527	4.318		4.07895	570.556	307.347	206.97	310.214
	305	5.031	4.431	3.473	4.607		4.06557	418.362	324.524	199.367	350.817
	306	4.663	4.273	3.475	4.485		4.05229	357.052	299.824	198.294	330.313
	307	5.015	4.393	3.447	4.407		4.03909	410.307	314.839	193.843	316.849
	308	4.582	4.112	3.407	4.399		4.02597	340.292	274.062	188.142	313.653
	309	4.541	4.236	3.39	4.342		4.01294	332.07	288.96	185.066	303.603
	310	4.898	4.082	3.316	4.476		4	383.846	266.604	175.934	320.553
	311	4.631	4.038	3.292	4.446		3.98714	340.935	259.212	172.283	314.24
	312	6	3.943	3.258	4.167		3.97436	568.639	245.577	167.663	274.272
	313	4.856	3.991	3.236	4.478		3.96166	370.094	249.987	164.351	314.719
	314	4.628	3.915	3.222	4.267		3.94904	334.019	239.027	161.896	283.942
	315	5.042	3.94	3.171	4.227		3.93651	393.938	240.555	155.817	276.877
	316	4.541	3.845	3.151	4.245		3.92405	317.521	227.647	152.885	277.475
	317	4.614	3.826	3.132	4.096		3.91167	325.747	223.983	150.096	256.711
	318	4.694	3.852	3.096	4.156		3.89937	335.024	225.612	145.744	262.628
	319	4.902	3.765	3.075	4.09		3.88715	363.085	214.186	142.874	252.76
	320	4.982	3.727	3.045	4.025		3.875	372.693	208.575	139.225	243.263
	321	4.511	3.687	3.025	4.032		3.86293	303.654	202.852	136.548	242.591
	322	4.631	3.754	2.996	3.944		3.85093	318.04	208.987	133.111	230.678
	323	4.23	3.664	2.989	3.894		3.83901	263.705	197.856	131.671	223.476
	324	4.396	3.665	2.964	3.936		3.82716	283.054	196.744	128.68	226.915
	325	4.198	3.652	2.962	4.091		3.81538	256.544	194.15	127.716	243.633
	326	4.65	3.582	2.932	3.994		3.80368	312.834	185.635	124.376	230.794
	327	4.199	3.533	2.901	3.977		3.79205	253.536	179.488	121.016	227.436
	328	4.493	3.561	2.892	3.823		3.78049	288.515	181.234	119.534	208.884
	329	4.166	3.494	2.868	3.774		3.769	246.542	173.419	116.845	202.328
	330	4.223	3.517	2.867	3.838		3.75758	251.801	174.647	116.057	207.982
	331	4.446	3.475	2.837	3.789		3.74622	277.413	169.472	112.955	201.482
	332	4.173	3.462	2.83	3.757		3.73494	242.92	167.194	111.722	196.902
	333	4.148	3.439	2.811	3.841		3.72372	238.579	163.991	109.566	204.571
	334	4.305	3.416	2.799	3.688		3.71257	255.445	160.837	107.983	187.47
	335	4.287	3.425	2.791	3.653		3.70149	251.803	160.722	106.727	182.832
	336	4.064	3.385	2.773	3.663		3.69048	224.943	156.057	104.728	182.742
	337	4.189	3.327	2.746	3.633		3.67953	237.577	149.861	102.09	178.696
	338	4.124	3.361	2.739	3.577		3.66864	228.901	152.036	100.97	172.206
	339	4.291	3.355	2.732	3.596		3.65782	246.355	150.601	99.8632	173.015
	340	4.075	3.301	2.715	3.572		3.64706	220.872	144.936	98.0449	169.71
	341	4.277	3.302	2.703	3.577		3.63636	241.887	144.175	96.611	169.189
	342	3.965	3.297	2.696	3.545		3.62573	206.67	142.899	95.55	165.205
	343	3.976	3.28	2.682	3.49		3.61516	206.608	140.606	94.0097	159.186
	344	3.947	3.263	2.668	3.475		3.60465	202.423	138.344	92.4907	156.905
	345	3.937	3.242	2.657	3.469		3.5942	200.233	135.779	91.1986	155.458
	346	4.003	3.202	2.644	3.423		3.58382	205.808	131.684	89.7871	150.489
	347	4.093	3.184	2.628	3.453		3.57349	213.928	129.458	88.1932	152.257
	348	3.888	3.189	2.626	3.403		3.56322	191.928	129.12	87.5537	147.031
	349	3.926	3.207	2.607	3.425		3.55301	194.578	129.835	85.7975	148.086
	350	3.9	3.203	2.604	3.36		3.54286	190.913	128.772	85.1117	141.705
	351	3.912	3.168	2.598	3.368		3.53276	190.997	125.256	84.2379	141.571
	352	3.786	3.177	2.582	3.343		3.52273	177.877	125.254	82.7314	138.685
	353	3.769	3.158	2.577	3.313		3.51275	175.286	123.06	81.9451	135.437
	354	3.817	3.142	2.559	3.302		3.50282	178.764	121.129	80.3484	133.78
	355	3.756	3.118	2.549	3.288		3.49296	172.123	118.615	79.2732	131.902
	356	3.735	3.118	2.539	3.267		3.48315	169.248	117.949	78.2112	129.492
	357	3.823	3.11	2.532	3.278		3.47339	176.326	116.688	77.3454	129.636
	358	3.783	3.107	2.522	3.268		3.46369	171.692	115.814	76.3076	128.127
	359	3.715	3.101	2.516	3.245		3.45404	164.654	114.725	75.5224	125.627
	360	3.686	3.092	2.512	3.216		3.44444	161.194	113.427	74.8648	122.707
	361	3.725	3.07	2.493	3.219		3.4349	163.712	111.2	73.3286	122.256
	362	3.713	3.068	2.485	3.198		3.42541	161.762	110.443	72.4568	120.001
	363	3.735	3.047	2.486	3.192		3.41598	162.784	108.337	72.1161	118.893
	364	3.655	3.055	2.466	3.162		3.40659	155.03	108.309	70.5711	116.028
	365	3.657	3.033	2.456	3.167		3.39726	154.35	106.17	69.6168	115.759
	366	3.595	3.047	2.452	3.152		3.38798	148.347	106.568	69.0116	114.039
	367	3.622	3.028	2.44	3.13		3.37875	149.764	104.67	67.9659	111.841
	368	3.601	3.019	2.433	3.129		3.36957	147.229	103.484	67.2097	111.163
	369	3.56	3.013	2.422	3.116		3.36043	143.117	102.515	66.2428	109.644
	370	3.507	3.014	2.412	3.091		3.35135	138.137	102.03	65.3423	107.309
	371	3.553	3.007	2.406	3.064		3.34232	141.022	101.01	64.6676	104.875
	372	3.521	3.002	2.398	3.076		3.33333	137.749	100.133	63.8934	105.131
	373	3.486	2.988	2.391	3.06		3.3244	134.301	98.6704	63.1808	103.483
	374	3.486	2.96	2.383	3.037		3.31551	133.584	96.3127	62.4235	101.389
	375	3.443	2.969	2.367	3.019		3.30667	129.615	96.3832	61.26	99.6568
	376	3.418	2.959	2.36	3.021		3.29787	127.061	95.2264	60.5748	99.2588
	377	3.422	2.951	2.356	3.002		3.28912	126.684	94.2104	60.0498	97.4949
	378	3.39	2.942	2.341	2.985		3.28042	123.669	93.1419	58.9743	95.8845
	379	3.334	2.924	2.334	2.978		3.27177	118.986	91.5208	58.3132	94.9324
	380	3.369	2.924	2.326	2.967		3.26316	120.859	91.0397	57.6097	93.737
	381	3.331	2.926	2.316	2.954		3.25459	117.528	90.6864	56.816	92.4303
	382	3.34	2.911	2.307	2.938		3.24607	117.546	89.2896	56.0805	90.9537
	383	3.286	2.904	2.297	2.927		3.2376	113.183	88.3973	55.3054	89.8031
	384	3.293	2.904	2.286	2.91		3.22917	113.074	87.9375	54.4921	88.3013
	385	3.254	2.892	2.276	2.906		3.22078	109.839	86.7598	53.7361	87.6018
	386	3.242	2.885	2.266	2.884		3.21244	108.466	85.8935	52.9894	85.834
	387	3.225	2.867	2.26	2.874		3.20413	106.778	84.3872	52.4371	84.7998
	388	3.218	2.879	2.253	2.854		3.19588	105.767	84.6571	51.8445	83.1932
	389	3.231	2.861	2.244	2.847		3.18766	106.076	83.1725	51.167	82.3605
	390	3.182	2.85	2.235	2.827		3.17949	102.356	82.1115	50.4974	80.7915
	391	3.151	2.842	2.227	2.83		3.17136	99.8589	81.234	49.8804	80.5495
	392	3.147	2.843	2.218	2.813		3.16327	99.098	80.877	49.226	79.1791
	393	3.124	2.832	2.208	2.804		3.15522	97.1584	79.8445	48.5352	78.2734
	394	3.104	2.816	2.2	2.787		3.14721	95.4321	78.5446	47.9398	76.9352
	395	3.094	2.802	2.19	2.774		3.13924	94.3387	77.3723	47.2647	75.8337
	396	3.077	2.811	2.179	2.767		3.13131	92.8342	77.4773	46.5551	75.0708
	397	3.053	2.788	2.17	2.749		3.12343	90.9318	75.8312	45.939	73.7245
	398	3.024	2.789	2.162	2.731		3.11558	88.7648	75.5048	45.3721	72.397
	399	3.02	2.785	2.152	2.735		3.10777	88.0869	74.9114	44.7283	72.2457
	400	3	2.776	2.143	2.708		3.1	86.49	74.0563	44.1334	70.4727
	401	2.967	2.766	2.13	2.703		3.09227	84.1763	73.1575	43.3824	69.8629
	402	2.957	2.753	2.123	2.679		3.08458	83.1944	72.1114	42.8836	68.2868
	403	2.947	2.749	2.115	2.683		3.07692	82.223	71.5456	42.3501	68.1514
	404	2.929	2.732	2.106	2.66		3.06931	80.8201	70.314	41.7828	66.6567
	405	2.901	2.725	2.094	2.652		3.06173	78.8912	69.6091	41.1043	65.9296
	406	2.897	2.708	2.085	2.64		3.05419	78.2868	68.4051	40.5512	65.0128
	407	2.873	2.705	2.073	2.623		3.04668	76.6171	67.9187	39.889	63.8633
	408	2.856	2.697	2.065	2.614		3.03922	75.3424	67.1869	39.3879	63.1152
	409	2.834	2.688	2.053	2.604		3.03178	73.8238	66.4133	38.7413	62.3274
	410	2.817	2.673	2.045	2.588		3.02439	72.5854	65.3542	38.2527	61.2638
	411	2.8	2.672	2.034	2.578		3.01703	71.3634	64.9879	37.6584	60.4958
	412	2.785	2.66	2.027	2.559		3.00971	70.2586	64.0932	37.2183	59.3184
	413	2.776	2.645	2.016	2.546		3.00242	69.4676	63.0659	36.6374	58.4333
	414	2.752	2.638	2.01	2.537		2.99517	67.9422	62.4299	36.2439	57.7409
	415	2.738	2.625	2	2.521		2.98795	66.929	61.5185	35.7114	56.7405
	416	2.72	2.617	1.989	2.512		2.98077	65.7347	60.8505	35.1501	56.0655
	417	2.7	2.616	1.979	2.5		2.97362	64.4613	60.5127	34.6308	55.2651
	418	2.689	2.599	1.969	2.492		2.96651	63.6315	59.4434	34.1179	54.6496
	419	2.672	2.583	1.96	2.47		2.95943	62.53	58.4338	33.6455	53.433
	420	2.656	2.574	1.953	2.465		2.95238	61.4895	57.7513	33.2468	52.9637
	421	2.64	2.563	1.94	2.448		2.94537	60.4626	56.9871	32.65	51.9879
	422	2.619	2.562	1.93	2.436		2.93839	59.2229	56.6731	32.1613	51.2357
	423	2.612	2.542	1.923	2.421		2.93144	58.6285	55.5282	31.7776	50.3677
	424	2.587	2.538	1.911	2.409		2.92453	57.2406	55.0928	31.2344	49.6347
	425	2.579	2.526	1.9	2.397		2.91765	56.6198	54.3165	30.7307	48.9104
	426	2.56	2.511	1.89	2.384		2.9108	55.527	53.4217	30.2655	48.1545
	427	2.545	2.496	1.883	2.374		2.90398	54.6215	52.5384	29.9012	47.5279
	428	2.529	2.486	1.872	2.357		2.8972	53.6851	51.875	29.4149	46.631
	429	2.512	2.479	1.861	2.345		2.89044	52.7191	51.3431	28.9349	45.9425
	430	2.498	2.463	1.852	2.33		2.88372	51.8909	50.447	28.5225	45.1459
	431	2.484	2.454	1.842	2.32		2.87703	51.0731	49.8469	28.0846	44.5517
	432	2.463	2.442	1.833	2.313		2.87037	49.981	49.1323	27.6822	44.0785
	433	2.451	2.431	1.823	2.294		2.86374	49.2668	48.466	27.2547	43.1573
	434	2.435	2.421	1.814	2.283		2.85714	48.4018	47.8469	26.862	42.5477
	435	2.421	2.407	1.804	2.27		2.85057	47.6271	47.0779	26.4447	41.8713
	436	2.402	2.4	1.794	2.258		2.84404	46.6677	46.59	26.0325	41.24
	437	2.391	2.384	1.785	2.248		2.83753	46.0299	45.7607	25.6541	40.6886
	438	2.375	2.371	1.777	2.236		2.83105	45.2087	45.0566	25.3087	40.0718
	439	2.36	2.363	1.767	2.222		2.8246	44.4363	44.5494	24.9108	39.3915
	440	2.35	2.351	1.756	2.211		2.81818	43.8605	43.8978	24.4899	38.8254
	441	2.333	2.337	1.747	2.198		2.81179	43.0324	43.1801	24.1297	38.1963
	442	2.317	2.327	1.739	2.187		2.80543	42.2523	42.6179	23.8011	37.6441
	443	2.303	2.314	1.729	2.173		2.7991	41.5551	41.953	23.4221	36.996
	444	2.292	2.302	1.72	2.162		2.79279	40.9738	41.3322	23.0746	36.4577
	445	2.275	2.292	1.711	2.15		2.78652	40.187	40.7899	22.7312	35.8922
	446	2.26	2.277	1.7	2.136		2.78027	39.4812	40.0774	22.3394	35.2676
	447	2.248	2.267	1.692	2.125		2.77405	38.8885	39.5486	22.0307	34.7493
	448	2.234	2.255	1.683	2.113		2.76786	38.2343	38.9566	21.6998	34.2047
	449	2.219	2.243	1.675	2.101		2.76169	37.5548	38.3715	21.3984	33.6669
	450	2.203	2.23	1.665	2.089		2.75556	36.8508	37.7597	21.0497	33.1356
	451	2.193	2.218	1.655	2.076		2.74945	36.3553	37.1889	20.7055	32.5795
	452	2.179	2.207	1.647	2.064		2.74336	35.7339	36.6582	20.4152	32.0617
	453	2.164	2.197	1.638	2.053		2.73731	35.0882	36.1666	20.1036	31.5809
	454	2.152	2.183	1.629	2.04		2.73128	34.5475	35.55	19.7958	31.045
	455	2.137	2.171	1.619	2.029		2.72527	33.9179	35.0058	19.4677	30.5763
	456	2.125	2.16	1.611	2.017		2.7193	33.3912	34.5002	19.1913	30.0833
	457	2.111	2.148	1.602	2.005		2.71335	32.8086	33.9688	18.8945	29.5965
	458	2.1	2.136	1.593	1.993		2.70742	32.3259	33.4438	18.6013	29.1157
	459	2.088	2.126	1.584	1.984		2.70153	31.8184	32.9871	18.3117	28.7277
	460	2.073	2.112	1.576	1.973		2.69565	31.2267	32.4127	18.0485	28.2867
	461	2.062	2.101	1.567	1.961		2.6898	30.7623	31.937	17.7656	27.8225
	462	2.05	2.091	1.559	1.951		2.68398	30.2738	31.4969	17.5086	27.4204
	463	2.039	2.081	1.552	1.94		2.67819	29.8206	31.0617	17.2769	26.9951
	464	2.024	2.07	1.543	1.93		2.67241	29.2569	30.6019	17.0035	26.6025
	465	2.013	2.057	1.535	1.918		2.66667	28.8154	30.0889	16.7554	26.1598
	466	2	2.046	1.528	1.908		2.66094	28.3225	29.6403	16.5317	25.7768
	467	1.989	2.035	1.519	1.897		2.65525	27.892	29.197	16.2677	25.3714
	468	1.978	2.026	1.511	1.886		2.64957	27.4666	28.8158	16.0281	24.9709
	469	1.967	2.013	1.503	1.875		2.64392	27.0462	28.326	15.7912	24.5754
	470	1.958	2.002	1.495	1.865		2.6383	26.6854	27.8982	15.5572	24.2106
	471	1.944	1.991	1.487	1.854		2.6327	26.1935	27.4754	15.3258	23.8243
	472	1.932	1.978	1.479	1.844		2.62712	25.7616	27.003	15.0972	23.4683
	473	1.921	1.968	1.471	1.834		2.62156	25.3616	26.6178	14.8712	23.1164
	474	1.909	1.957	1.464	1.823		2.61603	24.9401	26.2101	14.6679	22.7436
	475	1.898	1.947	1.455	1.813		2.61053	24.5498	25.8338	14.4272	22.4002
	476	1.887	1.934	1.448	1.801		2.60504	24.1642	25.383	14.2287	22.0119
	477	1.875	1.923	1.439	1.791		2.59958	23.758	24.9899	13.9936	21.6769
	478	1.864	1.912	1.433	1.781		2.59414	23.3819	24.6016	13.8191	21.3459
	479	1.853	1.901	1.425	1.77		2.58873	23.0103	24.2179	13.6082	20.9951
	480	1.843	1.89	1.417	1.762		2.58333	22.6679	23.8388	13.3999	20.7192
	481	1.832	1.88	1.409	1.75		2.57796	22.3051	23.4892	13.194	20.353
	482	1.82	1.869	1.402	1.741		2.57261	21.9226	23.1189	13.009	20.0607
	483	1.813	1.859	1.395	1.731		2.56729	21.6643	22.7776	12.8262	19.7489
	484	1.8	1.848	1.389	1.721		2.56198	21.2666	22.4159	12.6636	19.4408
	485	1.791	1.839	1.382	1.712		2.5567	20.9677	22.1067	12.4846	19.1588
	486	1.779	1.827	1.373	1.7		2.55144	20.6026	21.7294	12.2719	18.8135
	487	1.768	1.817	1.366	1.692		2.5462	20.2652	21.404	12.0973	18.5603
	488	1.759	1.806	1.359	1.683		2.54098	19.9772	21.0591	11.9246	18.2882
	489	1.75	1.796	1.353	1.673		2.53579	19.6925	20.7414	11.7712	17.9977
	490	1.741	1.786	1.346	1.663		2.53061	19.411	20.4275	11.6022	17.7107
	491	1.731	1.777	1.339	1.655		2.52546	19.1106	20.1398	11.4351	17.4693
	492	1.721	1.767	1.333	1.646		2.52033	18.8137	19.8329	11.2869	17.2097
	493	1.711	1.757	1.326	1.637		2.51521	18.5204	19.5296	11.1234	16.953
	494	1.702	1.746	1.319	1.627		2.51012	18.2519	19.2078	10.9617	16.6788
	495	1.693	1.737	1.313	1.618		2.50505	17.9865	18.9336	10.8184	16.4282
	496	1.683	1.726	1.306	1.609		2.5	17.7031	18.6192	10.6602	16.1805
	497	1.674	1.716	1.3	1.599		2.49497	17.4438	18.3301	10.52	15.9158
	498	1.664	1.707	1.293	1.591		2.48996	17.1669	18.0656	10.3653	15.6937
	499	1.655	1.697	1.286	1.582		2.48497	16.9137	17.783	10.2123	15.4545
	500	1.646	1.687	1.28	1.573		2.48	16.6634	17.5038	10.0768	15.2181
	501	1.637	1.677	1.273	1.564		2.47505	16.4159	17.228	9.92715	14.9845
	502	1.628	1.668	1.267	1.556		2.47012	16.1713	16.9757	9.79466	14.7725
	503	1.619	1.658	1.26	1.546		2.46521	15.9295	16.7062	9.64825	14.5253
	504	1.61	1.649	1.255	1.538		2.46032	15.6904	16.4598	9.53388	14.3184
	505	1.6	1.638	1.248	1.529		2.45545	15.4348	16.1766	9.39052	14.0953
	506	1.593	1.63	1.242	1.521		2.45059	15.2396	15.9558	9.26372	13.8932
	507	1.583	1.62	1.236	1.512		2.44576	14.9896	15.6985	9.13828	13.6751
	508	1.575	1.611	1.231	1.504		2.44094	14.7801	15.4635	9.02884	13.4776
	509	1.568	1.602	1.225	1.496		2.43615	14.5915	15.2311	8.90594	13.2822
	510	1.559	1.594	1.219	1.487		2.43137	14.368	15.0203	8.78437	13.0715
	511	1.551	1.585	1.213	1.48		2.42661	14.1653	14.7931	8.66409	12.8981
	512	1.543	1.576	1.208	1.472		2.42188	13.9648	14.5685	8.55928	12.7092
	513	1.535	1.568	1.203	1.465		2.41715	13.7666	14.3648	8.45551	12.5396
	514	1.527	1.559	1.197	1.457		2.41245	13.5705	14.1452	8.33884	12.3548
	515	1.52	1.551	1.191	1.449		2.40777	13.3942	13.9461	8.22342	12.1721
	516	1.512	1.542	1.186	1.441		2.4031	13.2022	13.7313	8.12294	11.9915
	517	1.504	1.534	1.181	1.433		2.39845	13.0124	13.5367	8.02347	11.8128
	518	1.497	1.526	1.175	1.426		2.39382	12.8419	13.3442	7.91151	11.6526
	519	1.489	1.517	1.17	1.418		2.38921	12.6561	13.1365	7.81413	11.4779
	520	1.481	1.508	1.165	1.41		2.38462	12.4723	12.9312	7.71771	11.3051
	521	1.473	1.5	1.159	1.402		2.38004	12.2906	12.7453	7.60913	11.1343
	522	1.466	1.492	1.154	1.395		2.37548	12.1275	12.5615	7.51474	10.9812
	523	1.458	1.482	1.149	1.388		2.37094	11.9497	12.3463	7.4213	10.8298
	524	1.451	1.474	1.143	1.38		2.36641	11.7901	12.1668	7.31599	10.6645
	525	1.443	1.466	1.138	1.373		2.3619	11.616	11.9893	7.22452	10.5164
	526	1.435	1.458	1.133	1.365		2.35741	11.4439	11.8137	7.13398	10.3547
	527	1.428	1.449	1.127	1.357		2.35294	11.2896	11.6241	7.03186	10.1949
	528	1.422	1.441	1.123	1.35		2.34848	11.1526	11.4526	6.95561	10.0518
	529	1.414	1.434	1.118	1.344		2.34405	10.9858	11.2988	6.86777	9.925
	530	1.406	1.426	1.113	1.336		2.33962	10.8209	11.1309	6.78082	9.77022
	531	1.4	1.418	1.108	1.329		2.33522	10.6883	10.9649	6.69474	9.63173
	532	1.392	1.411	1.103	1.322		2.33083	10.5268	10.8162	6.60954	9.49474
	533	1.386	1.402	1.098	1.316		2.32645	10.3972	10.6386	6.5252	9.37348
	534	1.38	1.396	1.094	1.309		2.3221	10.2688	10.5083	6.4535	9.23932
	535	1.374	1.388	1.09	1.303		2.31776	10.1417	10.3494	6.38247	9.12063
	536	1.367	1.381	1.085	1.296		2.31343	10.0012	10.2071	6.30047	8.98926
	537	1.36	1.374	1.081	1.289		2.30912	9.86217	10.0663	6.23083	8.85932
	538	1.354	1.366	1.076	1.284		2.30483	9.73904	9.91243	6.1504	8.75808
	539	1.349	1.36	1.072	1.278		2.30056	9.63141	9.78912	6.08213	8.64425
	540	1.342	1.353	1.068	1.271		2.2963	9.49644	9.65276	6.01448	8.51818
	541	1.336	1.345	1.063	1.264		2.29205	9.37695	9.50372	5.93629	8.3935
	542	1.329	1.338	1.059	1.258		2.28782	9.24474	9.37038	5.86998	8.28335
	543	1.323	1.331	1.055	1.252		2.28361	9.12774	9.23847	5.80428	8.17433
	544	1.317	1.324	1.05	1.246		2.27941	9.01192	9.10797	5.72828	8.06644
	545	1.311	1.317	1.046	1.239		2.27523	8.89725	8.97887	5.66388	7.94681
	546	1.305	1.311	1.042	1.233		2.27106	8.78373	8.86469	5.60007	7.84123
	547	1.299	1.304	1.038	1.227		2.26691	8.67136	8.73824	5.53686	7.73674
	548	1.293	1.297	1.034	1.221		2.26277	8.56011	8.61315	5.47423	7.63332
	549	1.288	1.29	1.029	1.215		2.25865	8.46312	8.48942	5.40169	7.53098
	550	1.282	1.284	1.026	1.209		2.25455	8.35399	8.38008	5.35073	7.42969
	551	1.276	1.277	1.022	1.203		2.25045	8.24597	8.2589	5.28983	7.32945
	552	1.27	1.271	1.018	1.198		2.24638	8.13903	8.15185	5.22951	7.24234
	553	1.264	1.265	1.014	1.193		2.24231	8.03318	8.04589	5.16974	7.15606
	554	1.259	1.258	1.01	1.186		2.23827	7.941	7.92839	5.11054	7.04682
	555	1.254	1.252	1.006	1.181		2.23423	7.84969	7.82467	5.05188	6.96237
	556	1.248	1.246	1.002	1.175		2.23022	7.74681	7.722	4.99378	6.86704
	557	1.244	1.239	0.998	1.17		2.22621	7.66962	7.60809	4.93621	6.78429
	558	1.238	1.233	0.995	1.165		2.22222	7.56861	7.5076	4.88901	6.70235
	559	1.232	1.227	0.991	1.159		2.21825	7.46863	7.40813	4.83245	6.60977
	560	1.228	1.222	0.988	1.154		2.21429	7.39374	7.32166	4.78609	6.52949
	561	1.223	1.216	0.984	1.148		2.21034	7.30753	7.22412	4.73051	6.43875
	562	1.218	1.21	0.981	1.144		2.20641	7.22213	7.12757	4.68499	6.37122
	563	1.213	1.204	0.977	1.138		2.20249	7.13753	7.03201	4.63037	6.28219
	564	1.208	1.198	0.974	1.133		2.19858	7.05373	6.93743	4.58567	6.20505
	565	1.203	1.193	0.97	1.129		2.19469	6.97072	6.85531	4.532	6.13952
	566	1.198	1.187	0.967	1.124		2.19081	6.88849	6.76257	4.48811	6.06378
	567	1.193	1.182	0.964	1.119		2.18695	6.80704	6.68209	4.44459	5.98877
	568	1.188	1.176	0.96	1.114		2.1831	6.72635	6.59115	4.39227	5.91449
	569	1.183	1.171	0.957	1.108		2.17926	6.64643	6.51227	4.34953	5.8304
	570	1.179	1.166	0.954	1.104		2.17544	6.57842	6.43414	4.30715	5.76809
	571	1.174	1.16	0.95	1.099		2.17163	6.49991	6.34581	4.25616	5.69595
	572	1.169	1.154	0.947	1.094		2.16783	6.42215	6.25839	4.21455	5.62453
	573	1.164	1.149	0.944	1.089		2.16405	6.34512	6.18264	4.17329	5.5538
	574	1.159	1.142	0.94	1.083		2.16028	6.26883	6.08628	4.12359	5.47364
	575	1.154	1.138	0.937	1.079		2.15652	6.19326	6.02271	4.08307	5.4144
	576	1.15	1.132	0.934	1.074		2.15278	6.12906	5.9387	4.04289	5.34573
	577	1.145	1.127	0.93	1.07		2.14905	6.05484	5.86597	3.99446	5.28761
	578	1.141	1.122	0.927	1.065		2.14533	5.99182	5.79393	3.95501	5.2202
	579	1.137	1.117	0.924	1.061		2.14162	5.92935	5.72259	3.91589	5.16318
	580	1.133	1.112	0.922	1.056		2.13793	5.86742	5.65193	3.88552	5.09701
	581	1.128	1.106	0.918	1.052		2.13425	5.79575	5.57187	3.83863	5.04107
	582	1.124	1.102	0.916	1.048		2.13058	5.73496	5.51265	3.8088	4.98563
	583	1.12	1.097	0.912	1.043		2.12693	5.67469	5.44402	3.76267	4.92124
	584	1.115	1.092	0.91	1.039		2.12329	5.60489	5.37605	3.73337	4.86686
	585	1.111	1.087	0.907	1.034		2.11966	5.54574	5.30873	3.69612	4.80367
	586	1.107	1.083	0.904	1.03		2.11604	5.48711	5.25176	3.65919	4.75032
	587	1.103	1.078	0.901	1.026		2.11244	5.42898	5.18567	3.62257	4.69745
	588	1.099	1.073	0.899	1.023		2.10884	5.37136	5.12021	3.59425	4.65415
	589	1.095	1.069	0.896	1.018		2.10526	5.31424	5.06487	3.55819	4.59313
	590	1.091	1.064	0.893	1.014		2.10169	5.25762	5.00061	3.52243	4.54167
	591	1.087	1.059	0.89	1.01		2.09814	5.20149	4.93697	3.48697	4.49067
	592	1.083	1.055	0.887	1.006		2.09459	5.14585	4.8832	3.45181	4.44013
	593	1.079	1.05	0.884	1.001		2.09106	5.09069	4.82073	3.41695	4.38129
	594	1.075	1.046	0.882	0.997		2.08754	5.03602	4.76797	3.39006	4.33172
	595	1.071	1.041	0.879	0.994		2.08403	4.98182	4.70664	3.35573	4.29123
	596	1.067	1.036	0.876	0.989		2.08054	4.9281	4.64591	3.32169	4.23393
	597	1.063	1.032	0.873	0.985		2.07705	4.87485	4.59467	3.28793	4.18569
	598	1.059	1.028	0.871	0.982		2.07358	4.82206	4.54388	3.26195	4.14633
	599	1.054	1.023	0.867	0.977		2.07012	4.7607	4.48478	3.22128	4.09052
	600	1.051	1.019	0.865	0.974		2.06667	4.71787	4.43496	3.19575	4.0519
	601	1.047	1.014	0.863	0.97		2.06323	4.66646	4.37694	3.17041	4.00533
	602	1.043	1.011	0.86	0.966		2.0598	4.6155	4.33663	3.13796	3.95917
	603	1.039	1.006	0.857	0.962		2.05638	4.56499	4.27962	3.10578	3.91344
	604	1.036	1.002	0.855	0.958		2.05298	4.52365	4.2316	3.08107	3.86813
	605	1.032	0.998	0.852	0.954		2.04959	4.47396	4.18402	3.04938	3.82322
	606	1.028	0.993	0.849	0.951		2.0462	4.42471	4.12854	3.01796	3.78668
	607	1.025	0.989	0.847	0.948		2.04283	4.38444	4.08186	2.99387	3.75044
	608	1.022	0.986	0.845	0.944		2.03947	4.34448	4.0438	2.96995	3.70664
	609	1.018	0.982	0.843	0.94		2.03612	4.2964	3.9979	2.94621	3.66323
	610	1.014	0.978	0.84	0.937		2.03279	4.24873	3.9524	2.9157	3.62796
	611	1.011	0.974	0.837	0.933		2.02946	4.20982	3.90732	2.88544	3.58529
	612	1.007	0.97	0.835	0.93		2.02614	4.16293	3.86264	2.86229	3.55064
	613	1.004	0.966	0.832	0.926		2.02284	4.12468	3.81836	2.83249	3.50869
	614	1	0.962	0.83	0.923		2.01954	4.07856	3.77448	2.80972	3.47464
	615	0.997	0.958	0.828	0.919		2.01626	4.04095	3.73099	2.78711	3.4334
	616	0.993	0.954	0.825	0.915		2.01299	3.99559	3.6879	2.75797	3.39253
	617	0.99	0.951	0.823	0.913		2.00972	3.95862	3.65287	2.73573	3.36678
	618	0.986	0.947	0.82	0.909		2.00647	3.91399	3.61049	2.70704	3.32655
	619	0.983	0.944	0.818	0.907		2.00323	3.87765	3.57607	2.68515	3.30124
	620	0.979	0.94	0.816	0.903		2	3.83376	3.5344	2.66342	3.26164
	621	0.976	0.937	0.814	0.899		1.99678	3.79804	3.50057	2.64186	3.2224
	622	0.972	0.932	0.812	0.896		1.99357	3.75487	3.45219	2.62044	3.19065
	623	0.969	0.929	0.809	0.893		1.99037	3.71976	3.419	2.59277	3.15915
	624	0.965	0.925	0.807	0.889		1.98718	3.6773	3.37876	2.57171	3.12088
	625	0.962	0.921	0.804	0.886		1.984	3.64278	3.33889	2.54446	3.08995
	626	0.958	0.918	0.802	0.882		1.98083	3.60102	3.30659	2.52373	3.05233
	627	0.955	0.914	0.799	0.879		1.97767	3.5671	3.26739	2.4969	3.02194
	628	0.952	0.911	0.798	0.876		1.97452	3.53344	3.23564	2.48273	2.9918
	629	0.949	0.908	0.796	0.873		1.97138	3.50005	3.20416	2.46245	2.9619
	630	0.945	0.905	0.794	0.87		1.96825	3.4596	3.17292	2.44232	2.93225
	631	0.942	0.901	0.791	0.867		1.96513	3.42678	3.13498	2.41623	2.90284
	632	0.939	0.898	0.789	0.863		1.96203	3.39422	3.10429	2.39642	2.86702
	633	0.936	0.894	0.787	0.861		1.95893	3.36192	3.06698	2.37676	2.84474
	634	0.932	0.891	0.785	0.858		1.95584	3.32274	3.03683	2.35724	2.81604
	635	0.929	0.888	0.783	0.854		1.95276	3.291	3.00692	2.33787	2.78107
	636	0.926	0.885	0.781	0.852		1.94969	3.2595	2.97725	2.31863	2.75936
	637	0.922	0.882	0.778	0.849		1.94662	3.22126	2.94782	2.29363	2.73137
	638	0.919	0.878	0.776	0.846		1.94357	3.19031	2.912	2.27471	2.7036
	639	0.916	0.875	0.774	0.843		1.94053	3.1596	2.88309	2.25592	2.67607
	640	0.913	0.872	0.772	0.84		1.9375	3.12914	2.85441	2.23727	2.64876
	641	0.91	0.869	0.77	0.837		1.93448	3.09892	2.82597	2.21875	2.62167
	642	0.907	0.866	0.768	0.834		1.93146	3.06894	2.79775	2.20037	2.59481
	643	0.903	0.863	0.766	0.831		1.92846	3.03247	2.76977	2.18212	2.56817
	644	0.9	0.86	0.764	0.828		1.92547	3.00301	2.74201	2.16401	2.54175
	645	0.896	0.857	0.762	0.825		1.92248	2.96715	2.71447	2.14602	2.51554
	646	0.893	0.854	0.76	0.822		1.9195	2.9382	2.68716	2.12817	2.48956
	647	0.89	0.851	0.758	0.819		1.91654	2.90948	2.66008	2.11044	2.46378
	648	0.887	0.848	0.756	0.816		1.91358	2.88098	2.63321	2.09284	2.43822
	649	0.883	0.845	0.754	0.813		1.91063	2.84627	2.60656	2.07538	2.41288
	650	0.881	0.842	0.752	0.811		1.90769	2.82467	2.58013	2.05803	2.39364
	651	0.878	0.839	0.75	0.808		1.90476	2.79686	2.55391	2.04082	2.36867
	652	0.874	0.836	0.748	0.805		1.90184	2.76294	2.5279	2.02372	2.3439
	653	0.871	0.834	0.746	0.803		1.89893	2.7356	2.50812	2.00676	2.32513
	654	0.868	0.831	0.744	0.8		1.89602	2.70849	2.4825	1.98991	2.30074
	655	0.866	0.828	0.743	0.797		1.89313	2.6878	2.45709	1.97851	2.27655
	656	0.862	0.825	0.74	0.794		1.89024	2.65491	2.43189	1.95659	2.25256
	657	0.859	0.823	0.739	0.792		1.88737	2.62845	2.41275	1.94537	2.23441
	658	0.856	0.82	0.737	0.789		1.8845	2.60219	2.38792	1.92897	2.21078
	659	0.853	0.817	0.735	0.786		1.88164	2.57615	2.36329	1.9127	2.18735
	660	0.85	0.815	0.733	0.784		1.87879	2.55031	2.34461	1.89655	2.16964
	661	0.847	0.812	0.731	0.781		1.87595	2.52469	2.32034	1.88051	2.14656
	662	0.844	0.809	0.729	0.779		1.87311	2.49926	2.29628	1.86459	2.12913
	663	0.841	0.807	0.728	0.776		1.87029	2.47405	2.27805	1.85387	2.10639
	664	0.838	0.805	0.726	0.774		1.86747	2.44904	2.25995	1.83815	2.08924
	665	0.834	0.802	0.724	0.771		1.86466	2.41842	2.2364	1.82254	2.06685
	666	0.831	0.799	0.722	0.768		1.86186	2.39385	2.21304	1.80705	2.04464
	667	0.828	0.796	0.72	0.765		1.85907	2.36948	2.18987	1.79166	2.02262
	668	0.825	0.794	0.719	0.763		1.85629	2.3453	2.17236	1.78135	2.00604
	669	0.822	0.791	0.717	0.76		1.85351	2.32132	2.14953	1.76616	1.98435
	670	0.818	0.789	0.715	0.758		1.85075	2.29192	2.1323	1.75108	1.96803
	671	0.816	0.787	0.713	0.755		1.84799	2.27394	2.11518	1.73611	1.94667
	672	0.812	0.784	0.711	0.753		1.84524	2.245	2.09284	1.72125	1.93061
	673	0.809	0.782	0.71	0.75		1.8425	2.22183	2.076	1.71131	1.90957
	674	0.806	0.779	0.708	0.747		1.83976	2.19884	2.05399	1.69664	1.88871
	675	0.803	0.776	0.706	0.745		1.83704	2.17604	2.03217	1.68207	1.87305
	676	0.8	0.774	0.704	0.742		1.83432	2.15343	2.01573	1.66761	1.8525
	677	0.797	0.772	0.703	0.74		1.83161	2.131	1.9994	1.65797	1.83709
	678	0.794	0.77	0.7	0.737		1.82891	2.10875	1.9832	1.639	1.81685
	679	0.791	0.767	0.699	0.735		1.82622	2.08668	1.96198	1.62951	1.80168
	680	0.788	0.765	0.697	0.733		1.82353	2.0648	1.94603	1.61544	1.78663
	681	0.785	0.763	0.696	0.73		1.82085	2.04309	1.93018	1.60608	1.76683
	682	0.782	0.761	0.694	0.728		1.81818	2.02157	1.91445	1.59219	1.75201
	683	0.779	0.758	0.692	0.725		1.81552	2.00022	1.89383	1.57839	1.73252
	684	0.775	0.756	0.69	0.723		1.81287	1.97394	1.87834	1.56469	1.71794
	685	0.773	0.754	0.688	0.72		1.81022	1.95804	1.86297	1.5511	1.69874
	686	0.769	0.751	0.686	0.717		1.80758	1.93218	1.84279	1.5376	1.67971
	687	0.767	0.749	0.685	0.716		1.80495	1.91655	1.82765	1.52866	1.67015
	688	0.763	0.746	0.683	0.713		1.80233	1.8911	1.80777	1.51533	1.65137
	689	0.76	0.744	0.681	0.71		1.79971	1.87082	1.79288	1.5021	1.63276
	690	0.757	0.742	0.68	0.707		1.7971	1.8507	1.77809	1.49335	1.6143
	691	0.754	0.74	0.678	0.705		1.7945	1.83075	1.7634	1.48029	1.60054
	692	0.751	0.738	0.676	0.703		1.79191	1.81097	1.74882	1.46732	1.58687
	693	0.748	0.736	0.675	0.701		1.78932	1.79135	1.73433	1.45876	1.57331
	694	0.744	0.733	0.673	0.698		1.78674	1.76714	1.71527	1.44595	1.55538
	695	0.741	0.731	0.671	0.696		1.78417	1.74787	1.70102	1.43324	1.54203
	696	0.738	0.729	0.67	0.693		1.78161	1.72877	1.68686	1.42487	1.52437
	697	0.734	0.726	0.667	0.69		1.77905	1.70518	1.66821	1.40809	1.50687
	698	0.731	0.724	0.665	0.688		1.7765	1.68643	1.65428	1.39565	1.49386
	699	0.728	0.722	0.664	0.685		1.77396	1.66783	1.64045	1.38748	1.47662
	700	0.726	0.72	0.662	0.683		1.77143	1.65394	1.62672	1.37519	1.46382
	701	0.722	0.718	0.661	0.681		1.7689	1.6311	1.61308	1.36713	1.45111
	702	0.719	0.715	0.658	0.678		1.76638	1.61297	1.59508	1.35089	1.43426
	703	0.716	0.714	0.657	0.676		1.76387	1.59499	1.58609	1.34296	1.42176
	704	0.713	0.711	0.655	0.673		1.76136	1.57716	1.56833	1.33101	1.40517
	705	0.71	0.709	0.653	0.67		1.75887	1.55949	1.5551	1.31914	1.38872
	706	0.707	0.708	0.652	0.668		1.75637	1.54196	1.54632	1.31138	1.37653
	707	0.703	0.705	0.65	0.665		1.75389	1.52025	1.52891	1.29966	1.36034
	708	0.7	0.703	0.648	0.663		1.75141	1.50305	1.51596	1.28803	1.34835
	709	0.697	0.701	0.646	0.661		1.74894	1.48599	1.5031	1.27649	1.33645
	710	0.694	0.699	0.644	0.658		1.74648	1.46908	1.49033	1.26502	1.32062
	711	0.691	0.696	0.643	0.655		1.74402	1.45231	1.47341	1.25755	1.30493
	712	0.687	0.694	0.641	0.652		1.74157	1.43152	1.46084	1.24623	1.28937
	713	0.684	0.692	0.639	0.65		1.73913	1.41507	1.44836	1.235	1.27788
	714	0.68	0.69	0.637	0.647		1.73669	1.39465	1.43597	1.22384	1.26257
	715	0.677	0.687	0.634	0.644		1.73427	1.37851	1.41953	1.20895	1.24739
	716	0.674	0.685	0.633	0.642		1.73184	1.3625	1.40734	1.20178	1.2362
	717	0.67	0.683	0.631	0.639		1.72943	1.34262	1.39523	1.19087	1.22126
	718	0.667	0.681	0.629	0.636		1.72702	1.32692	1.38321	1.18004	1.20645
	719	0.663	0.678	0.626	0.632		1.72462	1.30741	1.36724	1.16556	1.18801
	720	0.66	0.676	0.625	0.63		1.72222	1.29201	1.35541	1.15861	1.17723
	721	0.657	0.674	0.622	0.627		1.71983	1.27674	1.34367	1.14434	1.16281
	722	0.654	0.672	0.62	0.625		1.71745	1.26161	1.33201	1.13384	1.1522
	723	0.65	0.67	0.618	0.622		1.71508	1.24278	1.32043	1.12342	1.13801
	724	0.646	0.667	0.616	0.619		1.71271	1.22414	1.30502	1.11308	1.12395
	725	0.644	0.665	0.614	0.616		1.71034	1.21322	1.29363	1.10282	1.11001
	726	0.64	0.663	0.612	0.614		1.70799	1.1949	1.28232	1.09263	1.09978
	727	0.637	0.661	0.611	0.611		1.70564	1.18047	1.27109	1.08607	1.08607
	728	0.634	0.659	0.609	0.609		1.7033	1.16616	1.25994	1.07601	1.07601
	729	0.631	0.657	0.607	0.606		1.70096	1.15199	1.24888	1.06602	1.06251
	730	0.628	0.655	0.605	0.604		1.69863	1.13793	1.23788	1.05611	1.05262
	731	0.625	0.653	0.603	0.601		1.69631	1.12401	1.22697	1.04627	1.03934
	732	0.622	0.651	0.601	0.598		1.69399	1.1102	1.21614	1.0365	1.02618
	733	0.618	0.649	0.6	0.596		1.69168	1.09298	1.20538	1.03024	1.01655
	734	0.615	0.647	0.598	0.593		1.68937	1.07945	1.1947	1.0206	1.0036
	735	0.612	0.645	0.597	0.591		1.68707	1.06604	1.1841	1.01442	0.99413
	736	0.609	0.643	0.594	0.589		1.68478	1.05274	1.17357	1.00152	0.98473
	737	0.606	0.641	0.593	0.586		1.6825	1.03957	1.16312	0.99545	0.97208
	738	0.603	0.639	0.591	0.583		1.68022	1.02651	1.15274	0.98607	0.95955
	739	0.6	0.638	0.589	0.582		1.67794	1.01358	1.14603	0.97675	0.95368
	740	0.597	0.636	0.587	0.579		1.67568	1.00076	1.13578	0.96751	0.94132
	741	0.594	0.634	0.585	0.576		1.67341	0.98805	1.1256	0.95834	0.92908
	742	0.591	0.632	0.584	0.574		1.67116	0.97546	1.1155	0.95249	0.92015
	743	0.588	0.631	0.582	0.572		1.66891	0.96299	1.10898	0.94343	0.91129
	744	0.585	0.629	0.58	0.569		1.66667	0.95063	1.099	0.93444	0.89934
	745	0.582	0.626	0.579	0.567		1.66443	0.93838	1.08562	0.92873	0.89063
	746	0.58	0.625	0.578	0.564		1.6622	0.92944	1.07926	0.92304	0.87887
	747	0.577	0.623	0.576	0.562		1.65997	0.91739	1.06949	0.91421	0.87031
	748	0.573	0.621	0.574	0.559		1.65775	0.9023	1.0598	0.90545	0.85874
	749	0.571	0.62	0.572	0.557		1.65554	0.89362	1.05357	0.89675	0.85034
	750	0.568	0.618	0.571	0.555		1.65333	0.8819	1.04399	0.89124	0.84199
	751	0.564	0.616	0.569	0.553		1.65113	0.8672	1.03449	0.88265	0.83371
	752	0.562	0.615	0.567	0.55		1.64894	0.85878	1.02839	0.87413	0.82249
	753	0.558	0.613	0.565	0.548		1.64675	0.84435	1.019	0.86567	0.81436
	754	0.556	0.611	0.564	0.546		1.64456	0.83608	1.00968	0.86032	0.80628
	755	0.552	0.608	0.561	0.543		1.64238	0.82192	0.99714	0.84894	0.79533
	756	0.55	0.607	0.559	0.54		1.64021	0.81381	0.99124	0.84067	0.78449
	757	0.546	0.605	0.558	0.538		1.63804	0.7999	0.98212	0.83545	0.77663
	758	0.543	0.602	0.556	0.536		1.63588	0.78905	0.96984	0.82728	0.76884
	759	0.541	0.601	0.554	0.533		1.63373	0.78119	0.96407	0.81918	0.75825
	760	0.538	0.599	0.552	0.53		1.63158	0.77051	0.95515	0.81114	0.74777
	761	0.535	0.597	0.551	0.528		1.62943	0.75994	0.94629	0.80608	0.74019
	762	0.531	0.595	0.549	0.526		1.6273	0.74666	0.93749	0.79814	0.73266
	763	0.529	0.594	0.548	0.524		1.62516	0.7391	0.9319	0.79315	0.7252
	764	0.526	0.592	0.546	0.522		1.62304	0.72883	0.92321	0.78531	0.71779
	765	0.524	0.591	0.544	0.52		1.62092	0.72141	0.91769	0.77753	0.71044
	766	0.521	0.589	0.543	0.517		1.6188	0.71131	0.90911	0.77265	0.70043
	767	0.518	0.587	0.541	0.515		1.61669	0.70131	0.90059	0.76497	0.69321
	768	0.515	0.585	0.539	0.512		1.61458	0.69141	0.89214	0.75735	0.68338
	769	0.512	0.584	0.538	0.511		1.61248	0.6816	0.88678	0.75258	0.67894
	770	0.51	0.582	0.536	0.508		1.61039	0.67453	0.87843	0.74506	0.66925
	771	0.506	0.581	0.534	0.506		1.6083	0.66227	0.87315	0.73759	0.66227
	772	0.503	0.578	0.533	0.503		1.60622	0.65275	0.86192	0.73293	0.65275
	773	0.501	0.577	0.531	0.501		1.60414	0.64589	0.85671	0.72556	0.64589
	774	0.498	0.575	0.53	0.499		1.60207	0.63653	0.84859	0.72096	0.63909
	775	0.495	0.573	0.528	0.496		1.6	0.62726	0.84052	0.71369	0.6298
	776	0.493	0.572	0.526	0.494		1.59794	0.6206	0.83543	0.70647	0.62312
	777	0.49	0.571	0.525	0.492		1.59588	0.6115	0.83037	0.70197	0.6165
	778	0.487	0.568	0.523	0.49		1.59383	0.60248	0.81956	0.69484	0.60992
	779	0.484	0.567	0.522	0.488		1.59178	0.59355	0.81458	0.69041	0.6034
	780	0.481	0.565	0.52	0.485		1.58974	0.58472	0.80677	0.68338	0.59448
	781	0.478	0.563	0.518	0.483		1.58771	0.57597	0.79902	0.6764	0.58808
	782	0.476	0.562	0.516	0.481		1.58568	0.5697	0.79415	0.66947	0.58173
	783	0.473	0.56	0.515	0.478		1.58365	0.5611	0.78649	0.66517	0.57303
	784	0.47	0.558	0.512	0.476		1.58163	0.5526	0.7789	0.65577	0.56679
	785	0.467	0.557	0.512	0.474		1.57962	0.54417	0.77413	0.6541	0.56061
	786	0.464	0.555	0.509	0.472		1.57761	0.53584	0.76663	0.64481	0.55448
	787	0.461	0.553	0.508	0.47		1.5756	0.52759	0.75918	0.64065	0.54839
	788	0.459	0.552	0.506	0.467		1.5736	0.52169	0.75452	0.634	0.54004
	789	0.456	0.55	0.505	0.465		1.57161	0.51359	0.74716	0.6299	0.53407
	790	0.453	0.548	0.503	0.463		1.56962	0.50558	0.73986	0.62334	0.52814
	791	0.45	0.547	0.501	0.46		1.56764	0.49764	0.7353	0.61683	0.52
	792	0.448	0.545	0.5	0.459		1.56566	0.49198	0.72809	0.61282	0.51644
	793	0.445	0.543	0.499	0.457		1.56368	0.48419	0.72094	0.60883	0.51066
	794	0.443	0.542	0.497	0.455		1.56171	0.47864	0.71647	0.60244	0.50492
	795	0.44	0.54	0.495	0.452		1.55975	0.47099	0.70941	0.5961	0.49703
	796	0.437	0.539	0.494	0.45		1.55779	0.46343	0.70501	0.5922	0.49141
	797	0.434	0.537	0.492	0.448		1.55583	0.45594	0.69803	0.58595	0.48583
	798	0.432	0.535	0.491	0.446		1.55388	0.45061	0.69111	0.5821	0.48029
	799	0.428	0.534	0.489	0.443		1.55194	0.4412	0.6868	0.57593	0.47267
	800	0.426	0.532	0.488	0.441		1.55	0.436	0.67997	0.57214	0.46724
	801	0.423	0.53	0.486	0.439		1.54806	0.4288	0.67318	0.56604	0.46186
	802	0.42	0.528	0.484	0.437		1.54613	0.42169	0.66644	0.56	0.45652
	803	0.417	0.526	0.483	0.435		1.54421	0.41465	0.65976	0.5563	0.45122
	804	0.415	0.525	0.481	0.433		1.54229	0.40966	0.65562	0.55033	0.44597
	805	0.412	0.524	0.48	0.431		1.54037	0.40276	0.6515	0.54668	0.44076
	806	0.41	0.522	0.478	0.429		1.53846	0.39787	0.64493	0.54079	0.4356
	807	0.407	0.521	0.477	0.427		1.53656	0.3911	0.64087	0.5372	0.43048
	808	0.405	0.519	0.475	0.425		1.53465	0.38631	0.63439	0.53138	0.4254
	809	0.402	0.517	0.474	0.422		1.53276	0.37966	0.62795	0.52784	0.41838
	810	0.399	0.516	0.472	0.42		1.53086	0.37309	0.62398	0.5221	0.4134
	811	0.397	0.514	0.471	0.418		1.52898	0.36845	0.61763	0.51861	0.40846
	812	0.394	0.512	0.469	0.416		1.52709	0.36201	0.61132	0.51295	0.40357
	813	0.392	0.511	0.468	0.414		1.52522	0.35747	0.60744	0.50951	0.39872
	814	0.389	0.509	0.466	0.412		1.52334	0.35115	0.60122	0.50393	0.3939
	815	0.386	0.507	0.465	0.41		1.52147	0.34491	0.59504	0.50053	0.38913
	816	0.384	0.506	0.464	0.408		1.51961	0.34051	0.59124	0.49716	0.3844
	817	0.381	0.504	0.462	0.406		1.51775	0.33439	0.58514	0.49168	0.37971
	818	0.378	0.503	0.461	0.404		1.51589	0.32834	0.5814	0.48836	0.37506
	819	0.375	0.501	0.459	0.401		1.51404	0.32236	0.57538	0.48295	0.36861
	820	0.373	0.499	0.458	0.4		1.5122	0.31815	0.5694	0.47967	0.36588
	821	0.37	0.498	0.456	0.397		1.51035	0.31229	0.56574	0.47434	0.35953
	822	0.368	0.496	0.455	0.395		1.50852	0.30817	0.55984	0.47111	0.35505
	823	0.365	0.494	0.453	0.393		1.50668	0.30243	0.55398	0.46584	0.35061
	824	0.362	0.492	0.452	0.391		1.50485	0.29676	0.54817	0.46266	0.34621
	825	0.359	0.491	0.451	0.389		1.50303	0.29116	0.54463	0.4595	0.34185
	826	0.357	0.489	0.449	0.387		1.50121	0.28722	0.53889	0.45433	0.33752
	827	0.354	0.488	0.448	0.385		1.4994	0.28173	0.53539	0.45122	0.33324
	828	0.352	0.486	0.447	0.383		1.49758	0.27789	0.52973	0.44812	0.32899
	829	0.35	0.484	0.445	0.381		1.49578	0.27408	0.52411	0.44305	0.32478
	830	0.348	0.483	0.445	0.379		1.49398	0.2703	0.52069	0.44198	0.3206
	831	0.345	0.482	0.444	0.377		1.49218	0.26502	0.51729	0.43894	0.31646
	832	0.343	0.48	0.442	0.376		1.49038	0.26133	0.51178	0.43395	0.31403
	833	0.34	0.479	0.441	0.373		1.4886	0.25616	0.50842	0.43095	0.3083
	834	0.338	0.477	0.44	0.372		1.48681	0.25255	0.50298	0.42797	0.30591
	835	0.335	0.475	0.438	0.37		1.48503	0.24749	0.49757	0.42308	0.30191
	836	0.333	0.473	0.437	0.368		1.48325	0.24396	0.49221	0.42014	0.29794
	837	0.33	0.471	0.436	0.366		1.48148	0.23901	0.48689	0.41722	0.294
	838	0.328	0.47	0.435	0.364		1.47971	0.23556	0.48367	0.41432	0.29011
	839	0.325	0.468	0.433	0.362		1.47795	0.23072	0.47842	0.40954	0.28624
	840	0.323	0.467	0.432	0.36		1.47619	0.22735	0.47525	0.40668	0.28242
	841	0.321	0.466	0.431	0.358		1.47444	0.22401	0.47209	0.40384	0.27862
	842	0.318	0.464	0.429	0.356		1.47268	0.21932	0.46693	0.39915	0.27486
	843	0.316	0.462	0.428	0.354		1.47094	0.21605	0.46182	0.39635	0.27114
	844	0.314	0.461	0.427	0.352		1.46919	0.21282	0.45873	0.39356	0.26745
	845	0.311	0.459	0.425	0.35		1.46746	0.20828	0.45369	0.38896	0.26379
	846	0.309	0.457	0.424	0.348		1.46572	0.20513	0.44868	0.38622	0.26017
	847	0.307	0.456	0.423	0.346		1.46399	0.202	0.44566	0.38349	0.25658
	848	0.305	0.454	0.422	0.344		1.46226	0.19891	0.44072	0.38078	0.25303
	849	0.302	0.452	0.421	0.342		1.46054	0.19455	0.43582	0.37809	0.24951
	850	0.3	0.451	0.419	0.34		1.45882	0.19153	0.43287	0.37362	0.24602
	851	0.297	0.449	0.418	0.338		1.45711	0.18728	0.42803	0.37097	0.24256
	852	0.295	0.447	0.417	0.336		1.4554	0.18434	0.42323	0.36833	0.23913
	853	0.293	0.445	0.415	0.335		1.45369	0.18142	0.41847	0.36395	0.23716
	854	0.29	0.443	0.414	0.332		1.45199	0.17731	0.41375	0.36135	0.23238
	855	0.288	0.442	0.413	0.331		1.45029	0.17446	0.41092	0.35877	0.23044
	856	0.286	0.44	0.412	0.328		1.4486	0.17164	0.40626	0.3562	0.22576
	857	0.284	0.439	0.411	0.327		1.44691	0.16886	0.40347	0.35364	0.22386
	858	0.282	0.437	0.409	0.325		1.44522	0.1661	0.39887	0.34939	0.22062
	859	0.28	0.435	0.408	0.323		1.44354	0.16337	0.39431	0.34688	0.2174
	860	0.278	0.434	0.407	0.321		1.44186	0.16067	0.39158	0.34438	0.21422
	861	0.276	0.432	0.406	0.32		1.44019	0.158	0.38708	0.34189	0.21239
	862	0.273	0.43	0.405	0.317		1.43852	0.15422	0.38262	0.33942	0.20794
	863	0.271	0.429	0.404	0.316		1.43685	0.15162	0.37996	0.33696	0.20616
	864	0.269	0.427	0.402	0.314		1.43519	0.14905	0.37555	0.33286	0.20308
	865	0.267	0.425	0.401	0.312		1.43353	0.1465	0.37118	0.33045	0.20004
	866	0.265	0.423	0.4	0.31		1.43187	0.14398	0.36685	0.32804	0.19703
	867	0.263	0.422	0.399	0.308		1.43022	0.14149	0.36428	0.32565	0.19405
	868	0.261	0.42	0.398	0.306		1.42857	0.13902	0.36	0.32327	0.19109
	869	0.259	0.418	0.396	0.305		1.42693	0.13659	0.35576	0.3193	0.18941
	870	0.257	0.417	0.395	0.303		1.42529	0.13417	0.35325	0.31696	0.1865
	871	0.255	0.415	0.394	0.301		1.42365	0.13179	0.34906	0.31463	0.18363
	872	0.253	0.414	0.393	0.299		1.42202	0.12943	0.34659	0.31232	0.18078
	873	0.251	0.412	0.392	0.297		1.42039	0.1271	0.34246	0.31002	0.17796
	874	0.249	0.41	0.391	0.296		1.41876	0.1248	0.33837	0.30773	0.17636
	875	0.247	0.408	0.389	0.294		1.41714	0.12252	0.33431	0.3039	0.17359
	876	0.245	0.406	0.388	0.292		1.41553	0.12027	0.33028	0.30165	0.17084
	877	0.243	0.405	0.388	0.29		1.41391	0.11805	0.32791	0.30096	0.16813
	878	0.241	0.404	0.387	0.289		1.4123	0.11585	0.32555	0.29873	0.16659
	879	0.239	0.402	0.386	0.287		1.41069	0.11367	0.3216	0.29651	0.16392
	880	0.238	0.4	0.384	0.285		1.40909	0.11247	0.31769	0.29278	0.16128
	881	0.236	0.398	0.383	0.283		1.40749	0.11034	0.3138	0.2906	0.15866
	882	0.234	0.397	0.383	0.282		1.4059	0.10823	0.31152	0.28994	0.15718
	883	0.232	0.395	0.381	0.28		1.4043	0.10614	0.30769	0.28627	0.15461
	884	0.231	0.394	0.38	0.279		1.40271	0.10499	0.30544	0.28412	0.15316
	885	0.229	0.392	0.38	0.277		1.40113	0.10295	0.30167	0.28348	0.15063
	886	0.227	0.39	0.378	0.275		1.39955	0.10093	0.29792	0.27987	0.14813
	887	0.225	0.389	0.378	0.274		1.39797	0.09894	0.29573	0.27924	0.14672
	888	0.224	0.387	0.377	0.272		1.3964	0.09784	0.29204	0.27714	0.14426
	889	0.222	0.385	0.376	0.27		1.39483	0.09588	0.28838	0.27505	0.14183
	890	0.22	0.383	0.375	0.269		1.39326	0.09395	0.28475	0.27298	0.14046
	891	0.219	0.382	0.374	0.267		1.39169	0.09289	0.28263	0.27091	0.13807
	892	0.217	0.38	0.373	0.266		1.39013	0.091	0.27905	0.26886	0.13673
	893	0.216	0.379	0.372	0.264		1.38858	0.08996	0.27696	0.26682	0.13438
	894	0.214	0.377	0.371	0.263		1.38702	0.0881	0.27343	0.2648	0.13307
	895	0.212	0.376	0.37	0.261		1.38547	0.08627	0.27138	0.26279	0.13076
	896	0.211	0.374	0.369	0.259		1.38393	0.08527	0.2679	0.26078	0.12848
	897	0.209	0.372	0.368	0.258		1.38239	0.08347	0.26445	0.25879	0.1272
	898	0.208	0.371	0.367	0.256		1.38085	0.08249	0.26245	0.25682	0.12496
	899	0.206	0.369	0.366	0.255		1.37931	0.08073	0.25905	0.25485	0.12371
	900	0.205	0.367	0.365	0.253		1.37778	0.07977	0.25568	0.2529	0.12151
	901	0.203	0.366	0.364	0.252		1.37625	0.07805	0.25372	0.25096	0.12028
	902	0.202	0.364	0.363	0.25		1.37472	0.07711	0.2504	0.24903	0.11812
	903	0.2	0.362	0.363	0.249		1.3732	0.07543	0.24711	0.24847	0.11691
	904	0.199	0.361	0.362	0.247		1.37168	0.07451	0.2452	0.24656	0.11479
	905	0.197	0.359	0.361	0.246		1.37017	0.07286	0.24196	0.24466	0.11361
	906	0.196	0.358	0.36	0.245		1.36865	0.07196	0.24008	0.24277	0.11244
	907	0.194	0.356	0.359	0.243		1.36714	0.07034	0.23688	0.24089	0.11037
	908	0.193	0.354	0.358	0.242		1.36564	0.06947	0.23371	0.23902	0.10922
	909	0.192	0.353	0.357	0.24		1.36414	0.0686	0.23188	0.23717	0.10719
	910	0.19	0.351	0.356	0.239		1.36264	0.06703	0.22876	0.23532	0.10606
	911	0.189	0.349	0.356	0.237		1.36114	0.06618	0.22566	0.2348	0.10406
	912	0.187	0.348	0.355	0.236		1.35965	0.06465	0.22388	0.23298	0.10296
	913	0.186	0.346	0.354	0.235		1.35816	0.06382	0.22083	0.23116	0.10187
	914	0.185	0.344	0.353	0.233		1.35667	0.06299	0.21781	0.22935	0.09992
	915	0.183	0.342	0.351	0.231		1.35519	0.0615	0.21481	0.22626	0.098
	916	0.182	0.341	0.351	0.23		1.35371	0.0607	0.21309	0.22577	0.09694
	917	0.181	0.34	0.351	0.229		1.35224	0.0599	0.21138	0.22528	0.09589
	918	0.18	0.338	0.35	0.228		1.35076	0.05912	0.20844	0.22351	0.09485
	919	0.178	0.336	0.349	0.226		1.34929	0.05768	0.20554	0.22175	0.09299
	920	0.177	0.335	0.348	0.225		1.34783	0.05691	0.20387	0.22	0.09197
	921	0.176	0.333	0.348	0.224		1.34636	0.05615	0.20101	0.21952	0.09095
	922	0.175	0.332	0.347	0.223		1.3449	0.05539	0.19937	0.21779	0.08995
	923	0.174	0.33	0.346	0.221		1.34345	0.05464	0.19655	0.21607	0.08815
	924	0.172	0.328	0.346	0.22		1.34199	0.05328	0.19375	0.2156	0.08717
	925	0.171	0.327	0.345	0.219		1.34054	0.05255	0.19216	0.21389	0.08619
	926	0.17	0.325	0.344	0.217		1.33909	0.05182	0.1894	0.2122	0.08444
	927	0.169	0.323	0.343	0.216		1.33765	0.0511	0.18668	0.21051	0.08348
	928	0.168	0.322	0.343	0.215		1.33621	0.05039	0.18512	0.21006	0.08253
	929	0.167	0.32	0.342	0.214		1.33477	0.04969	0.18244	0.20838	0.08159
	930	0.166	0.319	0.341	0.213		1.33333	0.04899	0.18091	0.20672	0.08066
	931	0.165	0.317	0.34	0.211		1.3319	0.0483	0.17826	0.20507	0.07898
	932	0.164	0.316	0.34	0.21		1.33047	0.04761	0.17676	0.20463	0.07806
	933	0.163	0.314	0.339	0.209		1.32905	0.04693	0.17416	0.20299	0.07716
	934	0.162	0.313	0.339	0.208		1.32762	0.04626	0.17268	0.20256	0.07626
	935	0.16	0.311	0.338	0.207		1.3262	0.04503	0.17011	0.20093	0.07536
	936	0.16	0.31	0.337	0.206		1.32479	0.04493	0.16866	0.19932	0.07448
	937	0.159	0.308	0.337	0.205		1.32337	0.04427	0.16614	0.1989	0.0736
	938	0.158	0.307	0.336	0.203		1.32196	0.04363	0.16471	0.1973	0.07202
	939	0.157	0.305	0.336	0.202		1.32055	0.04298	0.16222	0.19688	0.07116
	940	0.156	0.304	0.335	0.201		1.31915	0.04235	0.16082	0.19529	0.0703
	941	0.155	0.302	0.334	0.2		1.31775	0.04172	0.15837	0.19371	0.06946
	942	0.154	0.3	0.334	0.199		1.31635	0.04109	0.15595	0.1933	0.06862
	943	0.153	0.299	0.333	0.198		1.31495	0.04048	0.15458	0.19174	0.06779
	944	0.152	0.297	0.333	0.197		1.31356	0.03986	0.1522	0.19133	0.06696
	945	0.151	0.296	0.332	0.196		1.31217	0.03926	0.15086	0.18978	0.06614
	946	0.151	0.294	0.331	0.195		1.31078	0.03918	0.14851	0.18824	0.06533
	947	0.15	0.293	0.331	0.194		1.3094	0.03858	0.14719	0.18784	0.06453
	948	0.149	0.291	0.33	0.193		1.30802	0.03798	0.14488	0.18632	0.06373
	949	0.148	0.29	0.329	0.191		1.30664	0.0374	0.14358	0.1848	0.06228
	950	0.147	0.288	0.329	0.191		1.30526	0.03682	0.14131	0.18441	0.06215
	951	0.147	0.287	0.329	0.19		1.30389	0.03674	0.14004	0.18402	0.06137
	952	0.146	0.285	0.328	0.188		1.30252	0.03616	0.1378	0.18252	0.05996
	953	0.145	0.284	0.327	0.188		1.30115	0.0356	0.13655	0.18103	0.05984
	954	0.144	0.282	0.327	0.187		1.29979	0.03503	0.13435	0.18065	0.05908
	955	0.143	0.281	0.326	0.186		1.29843	0.03448	0.13312	0.17917	0.05833
	956	0.143	0.279	0.326	0.185		1.29707	0.0344	0.13096	0.1788	0.05758
	957	0.142	0.278	0.326	0.184		1.29572	0.03385	0.12975	0.17842	0.05684
	958	0.141	0.277	0.325	0.183		1.29436	0.03331	0.12855	0.17696	0.05611
	959	0.14	0.275	0.324	0.182		1.29301	0.03277	0.12644	0.17551	0.05538
	960	0.14	0.274	0.324	0.181		1.29167	0.0327	0.12526	0.17514	0.05466
	961	0.139	0.273	0.324	0.18		1.29032	0.03217	0.12409	0.17478	0.05394
	962	0.139	0.271	0.323	0.179		1.28898	0.0321	0.12202	0.17334	0.05324
	963	0.138	0.269	0.322	0.178		1.28764	0.03158	0.11998	0.17191	0.05253
	964	0.137	0.268	0.322	0.177		1.28631	0.03105	0.11884	0.17155	0.05184
	965	0.137	0.266	0.321	0.176		1.28497	0.03099	0.11683	0.17014	0.05115
	966	0.136	0.265	0.321	0.175		1.28364	0.03048	0.11571	0.16978	0.05046
	967	0.135	0.263	0.32	0.174		1.28232	0.02997	0.11374	0.16838	0.04978
	968	0.135	0.262	0.32	0.174		1.28099	0.02991	0.11264	0.16803	0.04968
	969	0.134	0.261	0.319	0.173		1.27967	0.0294	0.11155	0.16664	0.04901
	970	0.134	0.259	0.319	0.172		1.27835	0.02934	0.10962	0.1663	0.04835
	971	0.133	0.258	0.318	0.171		1.27703	0.02885	0.10855	0.16491	0.04769
	972	0.133	0.256	0.318	0.17		1.27572	0.02879	0.10666	0.16458	0.04703
	973	0.132	0.255	0.318	0.169		1.27441	0.0283	0.10561	0.16424	0.04639
	974	0.132	0.254	0.317	0.168		1.2731	0.02824	0.10457	0.16287	0.04575
	975	0.131	0.253	0.317	0.168		1.27179	0.02776	0.10353	0.16254	0.04565
	976	0.131	0.251	0.317	0.167		1.27049	0.0277	0.10169	0.1622	0.04502
	977	0.13	0.25	0.316	0.166		1.26919	0.02722	0.10068	0.16085	0.04439
	978	0.129	0.249	0.316	0.165		1.26789	0.02675	0.09967	0.16052	0.04377
	979	0.129	0.247	0.316	0.165		1.2666	0.0267	0.09788	0.1602	0.04368
	980	0.129	0.246	0.315	0.164		1.26531	0.02664	0.09689	0.15886	0.04306
	981	0.128	0.245	0.315	0.163		1.26402	0.02618	0.0959	0.15854	0.04245
	982	0.128	0.243	0.314	0.162		1.26273	0.02612	0.09415	0.15721	0.04185
	983	0.127	0.242	0.314	0.161		1.26144	0.02567	0.09319	0.15689	0.04125
	984	0.127	0.241	0.314	0.161		1.26016	0.02561	0.09223	0.15657	0.04116
	985	0.126	0.24	0.313	0.16		1.25888	0.02516	0.09128	0.15526	0.04057
	986	0.126	0.238	0.313	0.159		1.25761	0.02511	0.08959	0.15495	0.03998
	987	0.126	0.237	0.312	0.158		1.25633	0.02506	0.08866	0.15364	0.0394
	988	0.125	0.236	0.312	0.158		1.25506	0.02461	0.08773	0.15333	0.03932
	989	0.125	0.235	0.312	0.157		1.25379	0.02456	0.08681	0.15302	0.03875
	990	0.124	0.233	0.311	0.156		1.25253	0.02412	0.08517	0.15174	0.03818
	991	0.124	0.232	0.311	0.156		1.25126	0.02407	0.08427	0.15143	0.0381
	992	0.124	0.231	0.311	0.155		1.25	0.02403	0.08338	0.15113	0.03754
	993	0.123	0.23	0.31	0.154		1.24874	0.02359	0.08249	0.14985	0.03698
	994	0.123	0.229	0.31	0.154		1.24748	0.02354	0.08161	0.14955	0.03691
	995	0.123	0.227	0.31	0.153		1.24623	0.0235	0.08003	0.14925	0.03636
	996	0.122	0.226	0.309	0.152		1.24498	0.02307	0.07917	0.14799	0.03581
	997	0.122	0.225	0.309	0.152		1.24373	0.02302	0.07831	0.1477	0.03574
	998	0.121	0.224	0.309	0.151		1.24248	0.0226	0.07746	0.1474	0.0352
	999	0.121	0.222	0.309	0.15		1.24124	0.02256	0.07593	0.14711	0.03467
	1000	0.121	0.221	0.308	0.15		1.24	0.02251	0.0751	0.14586	0.0346
	1001	0.12	0.22	0.308	0.149		1.23876	0.0221	0.07427	0.14557	0.03407
	1002	0.12	0.219	0.308	0.148		1.23752	0.02205	0.07345	0.14528	0.03355
	1003	0.12	0.218	0.307	0.148		1.23629	0.02201	0.07264	0.14405	0.03348
	1004	0.119	0.217	0.307	0.147		1.23506	0.0216	0.07183	0.14376	0.03296
	1005	0.119	0.216	0.307	0.146		1.23383	0.02156	0.07103	0.14348	0.03245
	1006	0.119	0.214	0.307	0.146		1.2326	0.02151	0.06958	0.14319	0.03239
	1007	0.119	0.213	0.306	0.145		1.23138	0.02147	0.06879	0.14198	0.03188
	1008	0.118	0.212	0.306	0.145		1.23016	0.02107	0.06801	0.1417	0.03182
	1009	0.118	0.211	0.306	0.144		1.22894	0.02103	0.06724	0.14142	0.03132
	1010	0.118	0.21	0.306	0.143		1.22772	0.02099	0.06647	0.14114	0.03082
	1011	0.118	0.209	0.305	0.143		1.22651	0.02095	0.06571	0.13994	0.03076
	1012	0.117	0.208	0.305	0.142		1.2253	0.02055	0.06495	0.13966	0.03027
	1013	0.117	0.207	0.305	0.142		1.22409	0.02051	0.0642	0.13939	0.03021
	1014	0.117	0.205	0.305	0.141		1.22288	0.02047	0.06285	0.13911	0.02973
	1015	0.117	0.205	0.304	0.14		1.22167	0.02043	0.06272	0.13793	0.02925
	1016	0.116	0.204	0.304	0.14		1.22047	0.02004	0.06199	0.13766	0.0292
	1017	0.116	0.202	0.304	0.139		1.21927	0.02	0.06066	0.13739	0.02872
	1018	0.116	0.201	0.304	0.139		1.21807	0.01996	0.05994	0.13712	0.02867
	1019	0.116	0.2	0.304	0.138		1.21688	0.01993	0.05923	0.13685	0.0282
	1020	0.115	0.199	0.303	0.137		1.21569	0.01955	0.05853	0.13568	0.02774
	1021	0.115	0.198	0.303	0.137		1.2145	0.01951	0.05783	0.13542	0.02768
	1022	0.115	0.197	0.303	0.136		1.21331	0.01947	0.05713	0.13515	0.02723
	1023	0.115	0.196	0.303	0.136		1.21212	0.01943	0.05644	0.13489	0.02718
	1024	0.115	0.195	0.302	0.135		1.21094	0.01939	0.05576	0.13374	0.02672
	1025	0.114	0.194	0.302	0.135		1.20976	0.01902	0.05508	0.13348	0.02667
	1026	0.114	0.193	0.302	0.134		1.20858	0.01898	0.05441	0.13322	0.02623
	1027	0.114	0.192	0.302	0.133		1.2074	0.01895	0.05374	0.13296	0.02579
	1028	0.114	0.191	0.302	0.133		1.20623	0.01891	0.05308	0.1327	0.02574
	1029	0.114	0.19	0.301	0.132		1.20505	0.01887	0.05242	0.13157	0.0253
	1030	0.113	0.189	0.301	0.132		1.20388	0.01851	0.05177	0.13131	0.02525
	1031	0.114	0.188	0.301	0.131		1.20272	0.0188	0.05113	0.13106	0.02482
	1032	0.113	0.187	0.301	0.131		1.20155	0.01843	0.05049	0.1308	0.02478
	1033	0.113	0.186	0.301	0.13		1.20039	0.0184	0.04985	0.13055	0.02435
	1034	0.113	0.185	0.301	0.13		1.19923	0.01836	0.04922	0.1303	0.0243
	1035	0.113	0.184	0.301	0.13		1.19807	0.01833	0.0486	0.13005	0.02426
	1036	0.113	0.183	0.3	0.129		1.19691	0.01829	0.04798	0.12893	0.02384
	1037	0.113	0.182	0.3	0.128		1.19576	0.01826	0.04736	0.12869	0.02343
	1038	0.112	0.181	0.3	0.128		1.19461	0.0179	0.04675	0.12844	0.02338
	1039	0.112	0.18	0.3	0.127		1.19346	0.01787	0.04615	0.12819	0.02297
	1040	0.112	0.179	0.3	0.127		1.19231	0.01783	0.04555	0.12794	0.02293
	1041	0.112	0.178	0.299	0.126		1.19116	0.0178	0.04496	0.12685	0.02253
	1042	0.112	0.177	0.299	0.126		1.19002	0.01776	0.04437	0.1266	0.02248
	1043	0.112	0.177	0.299	0.126		1.18888	0.01773	0.04428	0.12636	0.02244
	1044	0.112	0.176	0.299	0.125		1.18774	0.0177	0.0437	0.12612	0.02204
	1045	0.112	0.175	0.299	0.125		1.1866	0.01766	0.04312	0.12588	0.022
	1046	0.112	0.174	0.299	0.124		1.18547	0.01763	0.04255	0.12564	0.02161
	1047	0.112	0.173	0.298	0.124		1.18434	0.01759	0.04198	0.12456	0.02157
	1048	0.111	0.172	0.298	0.123		1.18321	0.01725	0.04142	0.12432	0.02118
	1049	0.111	0.172	0.298	0.123		1.18208	0.01722	0.04134	0.12409	0.02114
	1050	0.111	0.171	0.298	0.122		1.18095	0.01718	0.04078	0.12385	0.02076
	1051	0.111	0.17	0.298	0.122		1.17983	0.01715	0.04023	0.12361	0.02072
	1052	0.111	0.169	0.298	0.122		1.17871	0.01712	0.03968	0.12338	0.02068
	1053	0.111	0.168	0.298	0.121		1.17759	0.01709	0.03914	0.12315	0.0203
	1054	0.111	0.167	0.297	0.121		1.17647	0.01705	0.0386	0.12209	0.02026
	1055	0.111	0.167	0.297	0.12		1.17536	0.01702	0.03853	0.12186	0.01989
	1056	0.111	0.166	0.297	0.12		1.17424	0.01699	0.038	0.12163	0.01986
	1057	0.111	0.165	0.297	0.119		1.17313	0.01696	0.03747	0.1214	0.01949
	1058	0.111	0.164	0.297	0.119		1.17202	0.01692	0.03695	0.12117	0.01945
	1059	0.111	0.163	0.297	0.119		1.17092	0.01689	0.03643	0.12094	0.01942
	1060	0.111	0.163	0.297	0.118		1.16981	0.01686	0.03636	0.12071	0.01905
	1061	0.111	0.162	0.297	0.118		1.16871	0.01683	0.03585	0.12048	0.01902
	1062	0.11	0.161	0.297	0.118		1.16761	0.0165	0.03534	0.12026	0.01898
	1063	0.111	0.16	0.297	0.117		1.16651	0.01677	0.03484	0.12003	0.01863
	1064	0.111	0.16	0.296	0.117		1.16541	0.01673	0.03477	0.119	0.01859
	1065	0.11	0.159	0.296	0.117		1.16432	0.0164	0.03427	0.11878	0.01856
	1066	0.11	0.158	0.296	0.116		1.16323	0.01637	0.03378	0.11855	0.01821
	1067	0.11	0.158	0.296	0.116		1.16214	0.01634	0.03372	0.11833	0.01817
	1068	0.11	0.157	0.296	0.115		1.16105	0.01631	0.03323	0.11811	0.01783
	1069	0.11	0.156	0.296	0.115		1.15996	0.01628	0.03274	0.11789	0.01779
	1070	0.11	0.156	0.296	0.115		1.15888	0.01625	0.03268	0.11767	0.01776
	1071	0.11	0.155	0.296	0.114		1.1578	0.01622	0.03221	0.11745	0.01742
	1072	0.11	0.154	0.295	0.114		1.15672	0.01619	0.03173	0.11644	0.01739
	1073	0.11	0.154	0.295	0.114		1.15564	0.01616	0.03167	0.11622	0.01736
	1074	0.11	0.153	0.295	0.113		1.15456	0.01613	0.0312	0.11601	0.01702
	1075	0.11	0.152	0.295	0.113		1.15349	0.0161	0.03074	0.11579	0.01699
	1076	0.11	0.152	0.295	0.113		1.15242	0.01607	0.03068	0.11557	0.01696
	1077	0.11	0.151	0.295	0.112		1.15135	0.01604	0.03022	0.11536	0.01663
	1078	0.11	0.15	0.295	0.112		1.15028	0.01601	0.02977	0.11515	0.0166
	1079	0.11	0.15	0.295	0.112		1.14921	0.01598	0.02972	0.11493	0.01657
	1080	0.11	0.149	0.295	0.112		1.14815	0.01595	0.02927	0.11472	0.01654
	1081	0.11	0.148	0.294	0.111		1.14709	0.01592	0.02882	0.11373	0.01621
	1082	0.11	0.148	0.295	0.111		1.14603	0.01589	0.02877	0.1143	0.01618
	1083	0.11	0.147	0.295	0.111		1.14497	0.01586	0.02833	0.11409	0.01615
	1084	0.11	0.147	0.294	0.11		1.14391	0.01583	0.02828	0.1131	0.01583
	1085	0.11	0.146	0.294	0.11		1.14286	0.0158	0.02784	0.1129	0.0158
	1086	0.11	0.146	0.294	0.11		1.1418	0.01577	0.02779	0.11269	0.01577
	1087	0.11	0.145	0.294	0.11		1.14075	0.01575	0.02736	0.11248	0.01575
	1088	0.11	0.145	0.294	0.109		1.13971	0.01572	0.02731	0.11227	0.01543
	1089	0.11	0.144	0.294	0.109		1.13866	0.01569	0.02689	0.11207	0.0154
	1090	0.11	0.143	0.294	0.109		1.13761	0.01566	0.02646	0.11186	0.01538
	1091	0.11	0.143	0.294	0.108		1.13657	0.01563	0.02642	0.11166	0.01507
	1092	0.11	0.142	0.294	0.108		1.13553	0.0156	0.026	0.11145	0.01504
	1093	0.109	0.142	0.294	0.108		1.13449	0.01529	0.02595	0.11125	0.01501
	1094	0.11	0.141	0.294	0.108		1.13346	0.01555	0.02554	0.11105	0.01498
	1095	0.109	0.141	0.294	0.107		1.13242	0.01524	0.02549	0.11084	0.01468
	1096	0.109	0.14	0.293	0.107		1.13139	0.01521	0.02509	0.10989	0.01466
	1097	0.109	0.14	0.293	0.107		1.13036	0.01518	0.02504	0.10969	0.01463
	1098	0.109	0.139	0.293	0.107		1.12933	0.01515	0.02464	0.10949	0.0146
	1099	0.109	0.139	0.293	0.106		1.1283	0.01513	0.0246	0.10929	0.0143
	1100	0.109	0.138	0.293	0.106		1.12727	0.0151	0.0242	0.10909	0.01428
	1101	0.109	0.138	0.293	0.106		1.12625	0.01507	0.02416	0.10889	0.01425
	1102	0.109	0.137	0.293	0.106		1.12523	0.01504	0.02376	0.1087	0.01423
	1103	0.109	0.137	0.293	0.106		1.12421	0.01502	0.02372	0.1085	0.0142
	1104	0.109	0.136	0.293	0.105		1.12319	0.01499	0.02333	0.1083	0.01391
	1105	0.109	0.136	0.293	0.105		1.12217	0.01496	0.02329	0.10811	0.01388
	1106	0.109	0.135	0.293	0.105		1.12116	0.01493	0.02291	0.10791	0.01386
	1107	0.109	0.135	0.292	0.104		1.12014	0.01491	0.02287	0.10698	0.01357
	1108	0.109	0.135	0.292	0.104		1.11913	0.01488	0.02283	0.10679	0.01355
	1109	0.109	0.134	0.292	0.104		1.11812	0.01485	0.02245	0.1066	0.01352
	1110	0.109	0.134	0.292	0.104		1.11712	0.01483	0.02241	0.10641	0.0135
	1111	0.109	0.133	0.292	0.104		1.11611	0.0148	0.02204	0.10621	0.01347
	1112	0.109	0.133	0.292	0.104		1.11511	0.01477	0.022	0.10602	0.01345
	1113	0.109	0.132	0.292	0.103		1.11411	0.01475	0.02163	0.10583	0.01317
	1114	0.109	0.132	0.292	0.103		1.11311	0.01472	0.02159	0.10564	0.01314
	1115	0.109	0.131	0.292	0.103		1.11211	0.01469	0.02122	0.10545	0.01312
	1116	0.109	0.131	0.292	0.103		1.11111	0.01467	0.02119	0.10526	0.0131
	1117	0.109	0.13	0.292	0.102		1.11012	0.01464	0.02083	0.10508	0.01282
	1118	0.109	0.13	0.292	0.102		1.10912	0.01462	0.02079	0.10489	0.0128
	1119	0.109	0.13	0.292	0.102		1.10813	0.01459	0.02075	0.1047	0.01278
	1120	0.109	0.129	0.292	0.102		1.10714	0.01456	0.0204	0.10451	0.01275
	1121	0.109	0.129	0.292	0.102		1.10616	0.01454	0.02036	0.10433	0.01273
	1122	0.109	0.128	0.292	0.102		1.10517	0.01451	0.02001	0.10414	0.01271
	1123	0.109	0.128	0.291	0.101		1.10419	0.01449	0.01998	0.10325	0.01244
	1124	0.109	0.128	0.291	0.101		1.1032	0.01446	0.01994	0.10306	0.01242
	1125	0.109	0.127	0.291	0.101		1.10222	0.01443	0.0196	0.10288	0.01239
	1126	0.109	0.127	0.291	0.101		1.10124	0.01441	0.01956	0.1027	0.01237
	1127	0.109	0.127	0.291	0.101		1.10027	0.01438	0.01953	0.10251	0.01235
	1128	0.109	0.126	0.291	0.101		1.09929	0.01436	0.01919	0.10233	0.01233
	1129	0.109	0.126	0.291	0.1		1.09832	0.01433	0.01915	0.10215	0.01206
	1130	0.109	0.125	0.291	0.1		1.09735	0.01431	0.01882	0.10197	0.01204
	1131	0.109	0.125	0.291	0.1		1.09637	0.01428	0.01878	0.10179	0.01202
	1132	0.109	0.125	0.291	0.1		1.09541	0.01426	0.01875	0.10161	0.012
	1133	0.109	0.124	0.291	0.1		1.09444	0.01423	0.01842	0.10143	0.01198
	1134	0.109	0.124	0.291	0.1		1.09347	0.01421	0.01838	0.10125	0.01196
	1135	0.109	0.123	0.291	0.099		1.09251	0.01418	0.01806	0.10107	0.0117
	1136	0.108	0.123	0.291	0.099		1.09155	0.0139	0.01803	0.1009	0.01168
	1137	0.108	0.123	0.291	0.099		1.09059	0.01387	0.01799	0.10072	0.01166
	1138	0.108	0.123	0.291	0.099		1.08963	0.01385	0.01796	0.10054	0.01164
	1139	0.108	0.122	0.29	0.099		1.08867	0.01382	0.01764	0.09968	0.01162
	1140	0.108	0.122	0.29	0.099		1.08772	0.0138	0.01761	0.0995	0.0116
	1141	0.108	0.122	0.29	0.098		1.08677	0.01378	0.01758	0.09933	0.01134
	1142	0.108	0.121	0.29	0.098		1.08581	0.01375	0.01726	0.09915	0.01132
	1143	0.108	0.121	0.29	0.098		1.08486	0.01373	0.01723	0.09898	0.0113
	1144	0.108	0.12	0.29	0.098		1.08392	0.0137	0.01692	0.09881	0.01128
	1145	0.108	0.12	0.29	0.098		1.08297	0.01368	0.01689	0.09863	0.01126
	1146	0.108	0.12	0.29	0.097		1.08202	0.01366	0.01686	0.09846	0.01102
	1147	0.107	0.119	0.29	0.097		1.08108	0.01338	0.01655	0.09829	0.011
	1148	0.108	0.119	0.289	0.097		1.08014	0.01361	0.01652	0.09744	0.01098
	1149	0.108	0.119	0.289	0.097		1.0792	0.01358	0.01649	0.09727	0.01096
	1150	0.108	0.118	0.289	0.097		1.07826	0.01356	0.01619	0.09711	0.01094
	1151	0.108	0.118	0.289	0.097		1.07732	0.01354	0.01616	0.09694	0.01092
	1152	0.108	0.118	0.289	0.096		1.07639	0.01351	0.01613	0.09677	0.01068
	1153	0.108	0.118	0.289	0.097		1.07546	0.01349	0.0161	0.0966	0.01088
	1154	0.108	0.117	0.289	0.096		1.07452	0.01347	0.01581	0.09643	0.01064
	1155	0.108	0.117	0.289	0.096		1.07359	0.01344	0.01578	0.09627	0.01062
	1156	0.108	0.117	0.289	0.096		1.07266	0.01342	0.01575	0.0961	0.0106
	1157	0.108	0.117	0.289	0.096		1.07174	0.0134	0.01572	0.09593	0.01059
	1158	0.108	0.116	0.289	0.096		1.07081	0.01337	0.01543	0.09577	0.01057
	1159	0.108	0.116	0.289	0.096		1.06989	0.01335	0.0154	0.0956	0.01055
	1160	0.108	0.116	0.289	0.096		1.06897	0.01333	0.01538	0.09544	0.01053
	1161	0.108	0.115	0.289	0.096		1.06804	0.01331	0.01509	0.09527	0.01051
	1162	0.108	0.115	0.289	0.095		1.06713	0.01328	0.01506	0.09511	0.01028
	1163	0.108	0.115	0.289	0.095		1.06621	0.01326	0.01503	0.09495	0.01026
	1164	0.108	0.115	0.289	0.095		1.06529	0.01324	0.01501	0.09478	0.01024
	1165	0.108	0.115	0.289	0.095		1.06438	0.01321	0.01498	0.09462	0.01022
	1166	0.108	0.114	0.289	0.095		1.06346	0.01319	0.0147	0.09446	0.01021
	1167	0.108	0.114	0.288	0.095		1.06255	0.01317	0.01467	0.09365	0.01019
	1168	0.108	0.114	0.288	0.095		1.06164	0.01315	0.01465	0.09349	0.01017
	1169	0.107	0.113	0.288	0.094		1.06074	0.01288	0.01437	0.09333	0.00994
	1170	0.108	0.113	0.288	0.095		1.05983	0.0131	0.01434	0.09317	0.01014
	1171	0.107	0.112	0.288	0.094		1.05892	0.01284	0.01407	0.09301	0.00991
	1172	0.107	0.112	0.288	0.094		1.05802	0.01282	0.01404	0.09285	0.00989
	1173	0.107	0.112	0.288	0.094		1.05712	0.01279	0.01402	0.09269	0.00987
	1174	0.108	0.112	0.288	0.094		1.05622	0.01301	0.01399	0.09253	0.00986
	1175	0.108	0.112	0.288	0.094		1.05532	0.01299	0.01397	0.09237	0.00984
	1176	0.108	0.111	0.287	0.094		1.05442	0.01297	0.0137	0.09158	0.00982
	1177	0.108	0.111	0.288	0.094		1.05353	0.01295	0.01368	0.09206	0.00981
	1178	0.108	0.111	0.288	0.094		1.05263	0.01292	0.01365	0.0919	0.00979
	1179	0.108	0.111	0.287	0.094		1.05174	0.0129	0.01363	0.09111	0.00977
	1180	0.108	0.11	0.287	0.094		1.05085	0.01288	0.01336	0.09096	0.00976
	1181	0.108	0.11	0.287	0.093		1.04996	0.01286	0.01334	0.0908	0.00953
	1182	0.108	0.11	0.286	0.093		1.04907	0.01284	0.01332	0.09002	0.00952
	1183	0.107	0.11	0.287	0.093		1.04818	0.01258	0.01329	0.0905	0.0095
	1184	0.108	0.11	0.287	0.093		1.0473	0.01279	0.01327	0.09034	0.00949
	1185	0.108	0.11	0.287	0.093		1.04641	0.01277	0.01325	0.09019	0.00947
	1186	0.108	0.109	0.287	0.092		1.04553	0.01275	0.01299	0.09004	0.00925
	1187	0.108	0.109	0.287	0.092		1.04465	0.01273	0.01297	0.08989	0.00924
	1188	0.107	0.108	0.286	0.091		1.04377	0.01247	0.01271	0.08911	0.00902
	1189	0.107	0.108	0.286	0.091		1.04289	0.01245	0.01269	0.08896	0.00901
	1190	0.107	0.107	0.285	0.091		1.04202	0.01243	0.01243	0.08819	0.00899
	1191	0.107	0.107	0.285	0.09		1.04114	0.01241	0.01241	0.08805	0.00878
	1192	0.107	0.107	0.285	0.091		1.04027	0.01239	0.01239	0.0879	0.00896
	1193	0.107	0.106	0.285	0.091		1.0394	0.01237	0.01214	0.08775	0.00895
	1194	0.107	0.107	0.285	0.091		1.03853	0.01235	0.01235	0.0876	0.00893
	1195	0.107	0.107	0.285	0.091		1.03766	0.01233	0.01233	0.08746	0.00892
	1196	0.108	0.107	0.286	0.091		1.03679	0.01254	0.01231	0.08793	0.0089
	1197	0.107	0.107	0.286	0.092		1.03592	0.01229	0.01229	0.08778	0.00908
	1198	0.108	0.107	0.286	0.091		1.03506	0.0125	0.01227	0.08763	0.00887
	1199	0.108	0.107	0.286	0.091		1.0342	0.01248	0.01225	0.08749	0.00886
	1200	0.108	0.107	0.286	0.092		1.03333	0.01245	0.01222	0.08734	0.00904
	1201	0.108	0.106	0.286	0.091		1.03247	0.01243	0.01198	0.08719	0.00883
	1202	0.108	0.106	0.285	0.091		1.03161	0.01241	0.01196	0.08644	0.00881
	1203	0.108	0.106	0.285	0.091		1.03076	0.01239	0.01194	0.0863	0.0088
	1204	0.108	0.106	0.285	0.091		1.0299	0.01237	0.01192	0.08615	0.00878
	1205	0.108	0.106	0.285	0.091		1.02905	0.01235	0.0119	0.08601	0.00877
	1206	0.108	0.105	0.285	0.091		1.02819	0.01233	0.01166	0.08587	0.00875
	1207	0.108	0.105	0.285	0.09		1.02734	0.01231	0.01164	0.08573	0.00855
	1208	0.108	0.105	0.285	0.091		1.02649	0.01229	0.01162	0.08559	0.00873
	1209	0.107	0.105	0.285	0.09		1.02564	0.01204	0.0116	0.08544	0.00852
	1210	0.107	0.104	0.285	0.09		1.02479	0.01202	0.01136	0.0853	0.00851
	1211	0.108	0.104	0.284	0.09		1.02395	0.01223	0.01134	0.08457	0.00849
	1212	0.108	0.104	0.284	0.09		1.0231	0.01221	0.01132	0.08443	0.00848
	1213	0.107	0.104	0.284	0.09		1.02226	0.01196	0.0113	0.08429	0.00846
	1214	0.107	0.104	0.284	0.09		1.02142	0.01194	0.01128	0.08415	0.00845
	1215	0.107	0.104	0.284	0.09		1.02058	0.01192	0.01127	0.08401	0.00844
	1216	0.107	0.103	0.284	0.09		1.01974	0.01191	0.01103	0.08387	0.00842
	1217	0.108	0.103	0.284	0.091		1.0189	0.01211	0.01101	0.08373	0.0086
	1218	0.107	0.103	0.283	0.09		1.01806	0.01187	0.011	0.08301	0.0084
	1219	0.108	0.103	0.283	0.09		1.01723	0.01207	0.01098	0.08287	0.00838
	1220	0.107	0.104	0.284	0.091		1.01639	0.01183	0.01117	0.08332	0.00855
	1221	0.108	0.104	0.284	0.091		1.01556	0.01203	0.01116	0.08319	0.00854
	1222	0.108	0.103	0.284	0.091		1.01473	0.01201	0.01092	0.08305	0.00853
	1223	0.108	0.104	0.284	0.09		1.0139	0.01199	0.01112	0.08291	0.00833
	1224	0.108	0.104	0.284	0.091		1.01307	0.01197	0.0111	0.08278	0.0085
	1225	0.108	0.104	0.285	0.09		1.01224	0.01195	0.01108	0.08323	0.0083
	1226	0.108	0.103	0.284	0.091		1.01142	0.01193	0.01085	0.08251	0.00847
	1227	0.108	0.104	0.285	0.09		1.01059	0.01191	0.01105	0.08296	0.00827
	1228	0.108	0.103	0.285	0.09		1.00977	0.01189	0.01082	0.08282	0.00826
	1229	0.108	0.103	0.285	0.09		1.00895	0.01187	0.0108	0.08269	0.00825
	1230	0.108	0.103	0.285	0.091		1.00813	0.01185	0.01078	0.08255	0.00842
	1231	0.108	0.103	0.285	0.091		1.00731	0.01184	0.01076	0.08242	0.0084
	1232	0.108	0.103	0.285	0.09		1.00649	0.01182	0.01075	0.08228	0.00821
	1233	0.108	0.103	0.285	0.09		1.00568	0.0118	0.01073	0.08215	0.00819
	1234	0.108	0.103	0.284	0.09		1.00486	0.01178	0.01071	0.08144	0.00818
	1235	0.108	0.102	0.284	0.09		1.00405	0.01176	0.01049	0.08131	0.00817
	1236	0.108	0.102	0.284	0.09		1.00324	0.01174	0.01047	0.08118	0.00815
	1237	0.108	0.102	0.284	0.09		1.00243	0.01172	0.01045	0.08105	0.00814
	1238	0.108	0.102	0.284	0.09		1.00162	0.0117	0.01044	0.08092	0.00813
	1239	0.108	0.102	0.284	0.09		1.00081	0.01168	0.01042	0.08079	0.00811
	1240	0.108	0.102	0.284	0.09		1	0.01166	0.0104	0.08066	0.0081
	1241	0.108	0.102	0.284	0.09		0.99919	0.01165	0.01039	0.08053	0.00809
	1242	0.109	0.102	0.284	0.09		0.99839	0.01184	0.01037	0.0804	0.00807
	1243	0.109	0.102	0.284	0.09		0.99759	0.01182	0.01035	0.08027	0.00806
	1244	0.109	0.101	0.284	0.09		0.99678	0.0118	0.01014	0.08014	0.00805
	1245	0.108	0.101	0.284	0.09		0.99598	0.01157	0.01012	0.08001	0.00804
	1246	0.108	0.101	0.283	0.089		0.99518	0.01155	0.0101	0.07932	0.00784
	1247	0.109	0.101	0.283	0.089		0.99439	0.01175	0.01009	0.07919	0.00783
	1248	0.109	0.101	0.284	0.089		0.99359	0.01173	0.01007	0.07963	0.00782
	1249	0.109	0.101	0.283	0.089		0.99279	0.01171	0.01005	0.07894	0.00781
	1250	0.109	0.101	0.283	0.089		0.992	0.01169	0.01004	0.07881	0.00779
	1251	0.109	0.101	0.283	0.089		0.99121	0.01167	0.01002	0.07869	0.00778
	1252	0.109	0.101	0.283	0.089		0.99042	0.01165	0.01001	0.07856	0.00777
	1253	0.109	0.1	0.283	0.089		0.98962	0.01164	0.00979	0.07844	0.00776
	1254	0.109	0.1	0.283	0.089		0.98884	0.01162	0.00978	0.07831	0.00775
	1255	0.109	0.1	0.283	0.089		0.98805	0.0116	0.00976	0.07819	0.00773
	1256	0.109	0.1	0.283	0.089		0.98726	0.01158	0.00975	0.07806	0.00772
	1257	0.109	0.1	0.283	0.089		0.98648	0.01156	0.00973	0.07794	0.00771
	1258	0.109	0.1	0.283	0.089		0.98569	0.01154	0.00972	0.07781	0.0077
	1259	0.109	0.1	0.283	0.089		0.98491	0.01153	0.0097	0.07769	0.00768
	1260	0.109	0.1	0.282	0.088		0.98413	0.01151	0.00969	0.07702	0.0075
	1261	0.109	0.099	0.282	0.088		0.98335	0.01149	0.00948	0.0769	0.00749
	1262	0.109	0.099	0.282	0.088		0.98257	0.01147	0.00946	0.07678	0.00748
	1263	0.109	0.099	0.282	0.089		0.98179	0.01145	0.00945	0.07665	0.00764
	1264	0.109	0.099	0.282	0.088		0.98101	0.01143	0.00943	0.07653	0.00745
	1265	0.109	0.099	0.282	0.088		0.98024	0.01142	0.00942	0.07641	0.00744
	1266	0.109	0.099	0.282	0.088		0.97946	0.0114	0.0094	0.07629	0.00743
	1267	0.109	0.099	0.282	0.088		0.97869	0.01138	0.00939	0.07617	0.00742
	1268	0.109	0.099	0.282	0.088		0.97792	0.01136	0.00937	0.07605	0.00741
	1269	0.109	0.098	0.282	0.088		0.97715	0.01134	0.00917	0.07593	0.00739
	1270	0.109	0.098	0.282	0.088		0.97638	0.01133	0.00916	0.07581	0.00738
	1271	0.109	0.098	0.282	0.088		0.97561	0.01131	0.00914	0.07569	0.00737
	1272	0.109	0.098	0.281	0.088		0.97484	0.01129	0.00913	0.07504	0.00736
	1273	0.109	0.098	0.281	0.088		0.97408	0.01127	0.00911	0.07492	0.00735
	1274	0.109	0.098	0.281	0.088		0.97331	0.01126	0.0091	0.0748	0.00734
	1275	0.109	0.098	0.281	0.088		0.97255	0.01124	0.00908	0.07469	0.00732
	1276	0.109	0.098	0.281	0.088		0.97179	0.01122	0.00907	0.07457	0.00731
	1277	0.109	0.098	0.281	0.088		0.97103	0.0112	0.00906	0.07445	0.0073
	1278	0.109	0.098	0.281	0.088		0.97027	0.01118	0.00904	0.07434	0.00729
	1279	0.109	0.097	0.281	0.087		0.96951	0.01117	0.00884	0.07422	0.00711
	1280	0.109	0.097	0.281	0.087		0.96875	0.01115	0.00883	0.0741	0.0071
	1281	0.109	0.097	0.28	0.087		0.96799	0.01113	0.00882	0.07346	0.00709
	1282	0.109	0.097	0.281	0.087		0.96724	0.01112	0.0088	0.07387	0.00708
	1283	0.109	0.097	0.28	0.087		0.96648	0.0111	0.00879	0.07323	0.00707
	1284	0.109	0.097	0.28	0.087		0.96573	0.01108	0.00878	0.07312	0.00706
	1285	0.109	0.097	0.28	0.087		0.96498	0.01106	0.00876	0.07301	0.00705
	1286	0.109	0.097	0.28	0.087		0.96423	0.01105	0.00875	0.07289	0.00704
	1287	0.109	0.097	0.28	0.087		0.96348	0.01103	0.00873	0.07278	0.00703
	1288	0.109	0.096	0.28	0.087		0.96273	0.01101	0.00854	0.07267	0.00702
	1289	0.109	0.096	0.28	0.087		0.96199	0.01099	0.00853	0.07255	0.007
	1290	0.109	0.096	0.28	0.087		0.96124	0.01098	0.00852	0.07244	0.00699
	1291	0.109	0.096	0.28	0.087		0.9605	0.01096	0.0085	0.07233	0.00698
	1292	0.109	0.096	0.279	0.087		0.95975	0.01094	0.00849	0.0717	0.00697
	1293	0.109	0.096	0.279	0.087		0.95901	0.01093	0.00848	0.07159	0.00696
	1294	0.109	0.096	0.279	0.087		0.95827	0.01091	0.00846	0.07148	0.00695
	1295	0.109	0.096	0.279	0.087		0.95753	0.01089	0.00845	0.07137	0.00694
	1296	0.109	0.096	0.279	0.087		0.95679	0.01088	0.00844	0.07126	0.00693
	1297	0.109	0.096	0.279	0.086		0.95605	0.01086	0.00842	0.07115	0.00676
	1298	0.109	0.096	0.279	0.086		0.95532	0.01084	0.00841	0.07104	0.00675
	1299	0.109	0.095	0.279	0.086		0.95458	0.01083	0.00822	0.07093	0.00674
	1300	0.109	0.095	0.279	0.086		0.95385	0.01081	0.00821	0.07082	0.00673
	1301	0.109	0.095	0.278	0.086		0.95311	0.01079	0.0082	0.07021	0.00672
	1302	0.109	0.095	0.278	0.086		0.95238	0.01078	0.00819	0.0701	0.00671
	1303	0.109	0.095	0.278	0.086		0.95165	0.01076	0.00817	0.06999	0.0067
	1304	0.109	0.095	0.278	0.086		0.95092	0.01074	0.00816	0.06988	0.00669
	1305	0.109	0.095	0.278	0.086		0.95019	0.01073	0.00815	0.06978	0.00668
	1306	0.109	0.095	0.278	0.086		0.94946	0.01071	0.00814	0.06967	0.00667
	1307	0.109	0.095	0.278	0.086		0.94874	0.01069	0.00812	0.06956	0.00666
	1308	0.109	0.095	0.278	0.086		0.94801	0.01068	0.00811	0.06946	0.00665
	1309	0.109	0.094	0.278	0.086		0.94729	0.01066	0.00793	0.06935	0.00664
	1310	0.109	0.094	0.278	0.086		0.94656	0.01065	0.00792	0.06925	0.00663
	1311	0.109	0.094	0.277	0.086		0.94584	0.01063	0.0079	0.06864	0.00662
	1312	0.109	0.094	0.277	0.086		0.94512	0.01061	0.00789	0.06854	0.00661
	1313	0.109	0.094	0.277	0.086		0.9444	0.0106	0.00788	0.06843	0.0066
	1314	0.109	0.094	0.277	0.086		0.94368	0.01058	0.00787	0.06833	0.00659
	1315	0.109	0.094	0.277	0.085		0.94297	0.01056	0.00786	0.06823	0.00642
	1316	0.109	0.094	0.277	0.085		0.94225	0.01055	0.00784	0.06812	0.00641
	1317	0.109	0.094	0.277	0.085		0.94153	0.01053	0.00783	0.06802	0.0064
	1318	0.109	0.094	0.277	0.085		0.94082	0.01052	0.00782	0.06792	0.0064
	1319	0.109	0.094	0.277	0.085		0.94011	0.0105	0.00781	0.06781	0.00639
	1320	0.109	0.094	0.277	0.085		0.93939	0.01048	0.0078	0.06771	0.00638
	1321	0.109	0.094	0.276	0.085		0.93868	0.01047	0.00779	0.06712	0.00637
	1322	0.109	0.093	0.276	0.085		0.93797	0.01045	0.00761	0.06702	0.00636
	1323	0.109	0.093	0.276	0.085		0.93726	0.01044	0.0076	0.06692	0.00635
	1324	0.109	0.093	0.276	0.085		0.93656	0.01042	0.00759	0.06682	0.00634
	1325	0.109	0.093	0.276	0.085		0.93585	0.01041	0.00757	0.06672	0.00633
	1326	0.109	0.093	0.276	0.085		0.93514	0.01039	0.00756	0.06662	0.00632
	1327	0.109	0.093	0.275	0.085		0.93444	0.01037	0.00755	0.06603	0.00631
	1328	0.109	0.093	0.275	0.085		0.93373	0.01036	0.00754	0.06593	0.0063
	1329	0.109	0.093	0.275	0.085		0.93303	0.01034	0.00753	0.06584	0.00629
	1330	0.109	0.093	0.275	0.085		0.93233	0.01033	0.00752	0.06574	0.00628
	1331	0.109	0.093	0.275	0.084		0.93163	0.01031	0.00751	0.06564	0.00612
	1332	0.109	0.092	0.275	0.084		0.93093	0.0103	0.00734	0.06554	0.00611
	1333	0.109	0.092	0.275	0.084		0.93023	0.01028	0.00732	0.06544	0.00611
	1334	0.109	0.092	0.274	0.084		0.92954	0.01027	0.00731	0.06487	0.0061
	1335	0.109	0.092	0.274	0.084		0.92884	0.01025	0.0073	0.06477	0.00609
	1336	0.109	0.092	0.274	0.084		0.92814	0.01023	0.00729	0.06467	0.00608
	1337	0.109	0.092	0.274	0.084		0.92745	0.01022	0.00728	0.06458	0.00607
	1338	0.109	0.092	0.274	0.084		0.92676	0.0102	0.00727	0.06448	0.00606
	1339	0.109	0.092	0.274	0.084		0.92606	0.01019	0.00726	0.06438	0.00605
	1340	0.109	0.092	0.274	0.084		0.92537	0.01017	0.00725	0.06429	0.00604
	1341	0.109	0.092	0.274	0.084		0.92468	0.01016	0.00724	0.06419	0.00603
	1342	0.109	0.092	0.274	0.084		0.92399	0.01014	0.00723	0.0641	0.00602
	1343	0.109	0.091	0.274	0.084		0.92331	0.01013	0.00706	0.064	0.00602
	1344	0.109	0.091	0.273	0.084		0.92262	0.01011	0.00705	0.06344	0.00601
	1345	0.109	0.091	0.273	0.084		0.92193	0.0101	0.00704	0.06335	0.006
	1346	0.109	0.091	0.273	0.084		0.92125	0.01008	0.00703	0.06325	0.00599
	1347	0.109	0.091	0.273	0.084		0.92056	0.01007	0.00702	0.06316	0.00598
	1348	0.109	0.091	0.273	0.084		0.91988	0.01005	0.00701	0.06307	0.00597
	1349	0.109	0.091	0.272	0.084		0.9192	0.01004	0.007	0.06251	0.00596
	1350	0.109	0.091	0.272	0.083		0.91852	0.01002	0.00699	0.06242	0.00581
	1351	0.109	0.091	0.272	0.083		0.91784	0.01001	0.00698	0.06233	0.0058
	1352	0.109	0.091	0.271	0.083		0.91716	0.00999	0.00697	0.06178	0.00579
	1353	0.109	0.091	0.271	0.083		0.91648	0.00998	0.00696	0.06169	0.00579
	1354	0.109	0.09	0.271	0.083		0.91581	0.00996	0.00679	0.06159	0.00578
	1355	0.109	0.09	0.271	0.083		0.91513	0.00995	0.00678	0.0615	0.00577
	1356	0.108	0.09	0.27	0.083		0.91445	0.00975	0.00677	0.06096	0.00576
	1357	0.109	0.09	0.271	0.083		0.91378	0.00992	0.00676	0.06132	0.00575
	1358	0.108	0.09	0.27	0.083		0.91311	0.00973	0.00675	0.06078	0.00574
	1359	0.108	0.09	0.27	0.082		0.91244	0.00971	0.00674	0.06069	0.0056
	1360	0.108	0.09	0.271	0.083		0.91176	0.0097	0.00673	0.06105	0.00573
	1361	0.108	0.089	0.271	0.083		0.91109	0.00968	0.00658	0.06096	0.00572
	1362	0.108	0.09	0.271	0.083		0.91043	0.00967	0.00671	0.06087	0.00571
	1363	0.108	0.09	0.271	0.083		0.90976	0.00965	0.0067	0.06078	0.0057
	1364	0.109	0.09	0.271	0.083		0.90909	0.00982	0.00669	0.0607	0.00569
	1365	0.108	0.09	0.27	0.083		0.90842	0.00963	0.00668	0.06016	0.00569
	1366	0.108	0.09	0.27	0.083		0.90776	0.00961	0.00667	0.06007	0.00568
	1367	0.108	0.09	0.27	0.082		0.9071	0.0096	0.00666	0.05998	0.00553
	1368	0.108	0.09	0.27	0.082		0.90643	0.00958	0.00666	0.0599	0.00552
	1369	0.108	0.089	0.27	0.082		0.90577	0.00957	0.0065	0.05981	0.00552
	1370	0.108	0.089	0.269	0.082		0.90511	0.00956	0.00649	0.05928	0.00551
	1371	0.108	0.089	0.269	0.082		0.90445	0.00954	0.00648	0.05919	0.0055
	1372	0.108	0.089	0.269	0.082		0.90379	0.00953	0.00647	0.05911	0.00549
	1373	0.108	0.089	0.269	0.082		0.90313	0.00951	0.00646	0.05902	0.00548
	1374	0.107	0.088	0.269	0.081		0.90247	0.00932	0.00631	0.05894	0.00534
	1375	0.108	0.088	0.269	0.081		0.90182	0.00949	0.0063	0.05885	0.00534
	1376	0.108	0.088	0.268	0.082		0.90116	0.00947	0.00629	0.05833	0.00546
	1377	0.108	0.088	0.268	0.081		0.90051	0.00946	0.00628	0.05824	0.00532
	1378	0.108	0.088	0.268	0.081		0.89985	0.00944	0.00627	0.05816	0.00531
	1379	0.108	0.086	0.268	0.081		0.8992	0.00943	0.00598	0.05807	0.0053
	1380	0.108	0.088	0.268	0.081		0.89855	0.00942	0.00625	0.05799	0.0053
	1381	0.108	0.088	0.268	0.081		0.8979	0.0094	0.00624	0.05791	0.00529
	1382	0.108	0.088	0.267	0.081		0.89725	0.00939	0.00623	0.05739	0.00528
	1383	0.108	0.088	0.267	0.081		0.8966	0.00938	0.00623	0.05731	0.00527
	1384	0.108	0.088	0.267	0.081		0.89595	0.00936	0.00622	0.05723	0.00527
	1385	0.108	0.088	0.267	0.081		0.89531	0.00935	0.00621	0.05714	0.00526
	1386	0.108	0.087	0.267	0.081		0.89466	0.00934	0.00606	0.05706	0.00525
	1387	0.107	0.087	0.266	0.081		0.89402	0.00915	0.00605	0.05655	0.00524
	1388	0.107	0.087	0.266	0.081		0.89337	0.00914	0.00604	0.05647	0.00524
	1389	0.107	0.087	0.266	0.081		0.89273	0.00912	0.00603	0.05639	0.00523
	1390	0.108	0.087	0.266	0.081		0.89209	0.00928	0.00602	0.05631	0.00522
	1391	0.107	0.087	0.266	0.081		0.89145	0.0091	0.00601	0.05623	0.00521
	1392	0.107	0.087	0.267	0.081		0.8908	0.00909	0.00601	0.05657	0.00521
	1393	0.107	0.087	0.267	0.081		0.89017	0.00907	0.006	0.05649	0.0052
	1394	0.108	0.088	0.267	0.082		0.88953	0.00923	0.00613	0.05641	0.00532
	1395	0.108	0.089	0.268	0.083		0.88889	0.00922	0.00626	0.05675	0.00544
	1396	0.108	0.09	0.269	0.084		0.88825	0.0092	0.00639	0.05709	0.00557
	1397	0.108	0.091	0.27	0.085		0.88762	0.00919	0.00652	0.05744	0.00569
	1398	0.108	0.092	0.271	0.086		0.88698	0.00918	0.00666	0.05778	0.00582
	1399	0.109	0.095	0.274	0.089		0.88635	0.00933	0.00709	0.05898	0.00622
	1400	0.109	0.098	0.276	0.092		0.88571	0.00932	0.00753	0.05976	0.00664
	1401	0.11	0.101	0.279	0.094		0.88508	0.00948	0.00799	0.06098	0.00692
	1402	0.11	0.103	0.281	0.097		0.88445	0.00947	0.0083	0.06177	0.00736
	1403	0.11	0.105	0.284	0.099		0.88382	0.00945	0.00861	0.063	0.00766
	1404	0.11	0.106	0.285	0.1		0.88319	0.00944	0.00876	0.06336	0.0078
	1405	0.11	0.106	0.284	0.1		0.88256	0.00942	0.00875	0.06282	0.00779
	1406	0.11	0.105	0.284	0.099		0.88193	0.00941	0.00858	0.06273	0.00762
	1407	0.11	0.105	0.283	0.098		0.88131	0.0094	0.00856	0.06221	0.00746
	1408	0.11	0.104	0.282	0.097		0.88068	0.00938	0.00839	0.06168	0.0073
	1409	0.11	0.103	0.281	0.096		0.88006	0.00937	0.00822	0.06116	0.00714
	1410	0.109	0.1	0.278	0.094		0.87943	0.00919	0.00773	0.05977	0.00683
	1411	0.109	0.097	0.275	0.091		0.87881	0.00918	0.00727	0.05841	0.0064
	1412	0.108	0.094	0.272	0.088		0.87819	0.009	0.00681	0.05706	0.00597
	1413	0.108	0.092	0.269	0.086		0.87757	0.00898	0.00652	0.05573	0.0057
	1414	0.108	0.09	0.267	0.084		0.87694	0.00897	0.00623	0.05482	0.00543
	1415	0.108	0.089	0.266	0.083		0.87633	0.00896	0.00608	0.05434	0.00529
	1416	0.108	0.088	0.265	0.082		0.87571	0.00894	0.00594	0.05385	0.00516
	1417	0.108	0.088	0.265	0.081		0.87509	0.00893	0.00593	0.05378	0.00502
	1418	0.108	0.087	0.265	0.081		0.87447	0.00892	0.00579	0.0537	0.00502
	1419	0.108	0.087	0.264	0.081		0.87385	0.00891	0.00578	0.05322	0.00501
	1420	0.108	0.087	0.264	0.081		0.87324	0.00889	0.00577	0.05315	0.005
	1421	0.108	0.086	0.263	0.08		0.87262	0.00888	0.00563	0.05267	0.00487
	1422	0.108	0.086	0.263	0.08		0.87201	0.00887	0.00562	0.0526	0.00487
	1423	0.108	0.086	0.263	0.08		0.8714	0.00886	0.00562	0.05252	0.00486
	1424	0.108	0.086	0.262	0.08		0.87079	0.00884	0.00561	0.05205	0.00485
	1425	0.108	0.085	0.262	0.08		0.87018	0.00883	0.00547	0.05198	0.00485
	1426	0.108	0.085	0.262	0.079		0.86957	0.00882	0.00546	0.0519	0.00472
	1427	0.108	0.085	0.262	0.079		0.86896	0.00881	0.00546	0.05183	0.00471
	1428	0.107	0.085	0.261	0.079		0.86835	0.00863	0.00545	0.05137	0.00471
	1429	0.107	0.085	0.261	0.079		0.86774	0.00862	0.00544	0.05129	0.0047
	1430	0.107	0.085	0.261	0.079		0.86713	0.00861	0.00543	0.05122	0.00469
	1431	0.107	0.085	0.261	0.079		0.86653	0.0086	0.00543	0.05115	0.00469
	1432	0.107	0.084	0.261	0.079		0.86592	0.00858	0.00529	0.05108	0.00468
	1433	0.107	0.084	0.26	0.079		0.86532	0.00857	0.00528	0.05062	0.00467
	1434	0.108	0.084	0.26	0.079		0.86471	0.00872	0.00528	0.05055	0.00467
	1435	0.108	0.084	0.26	0.078		0.86411	0.00871	0.00527	0.05048	0.00454
	1436	0.108	0.084	0.26	0.079		0.86351	0.0087	0.00526	0.05041	0.00465
	1437	0.108	0.084	0.26	0.078		0.86291	0.00869	0.00525	0.05034	0.00453
	1438	0.108	0.084	0.26	0.078		0.86231	0.00867	0.00525	0.05027	0.00452
	1439	0.108	0.084	0.26	0.078		0.86171	0.00866	0.00524	0.0502	0.00452
	1440	0.108	0.084	0.26	0.078		0.86111	0.00865	0.00523	0.05013	0.00451
	1441	0.108	0.084	0.26	0.078		0.86051	0.00864	0.00522	0.05006	0.00451
	1442	0.108	0.084	0.26	0.078		0.85992	0.00863	0.00522	0.04999	0.0045
	1443	0.108	0.084	0.26	0.078		0.85932	0.00861	0.00521	0.04992	0.00449
	1444	0.108	0.084	0.26	0.078		0.85873	0.0086	0.0052	0.04985	0.00449
	1445	0.108	0.084	0.259	0.078		0.85813	0.00859	0.0052	0.0494	0.00448
	1446	0.108	0.084	0.259	0.078		0.85754	0.00858	0.00519	0.04933	0.00447
	1447	0.108	0.084	0.259	0.078		0.85695	0.00857	0.00518	0.04926	0.00447
	1448	0.108	0.084	0.259	0.078		0.85635	0.00855	0.00517	0.04919	0.00446
	1449	0.108	0.084	0.259	0.078		0.85576	0.00854	0.00517	0.04913	0.00446
	1450	0.108	0.084	0.259	0.078		0.85517	0.00853	0.00516	0.04906	0.00445
	1451	0.108	0.084	0.259	0.078		0.85458	0.00852	0.00515	0.04899	0.00444
	1452	0.108	0.084	0.259	0.078		0.85399	0.00851	0.00515	0.04892	0.00444
	1453	0.108	0.084	0.259	0.078		0.85341	0.00849	0.00514	0.04886	0.00443
	1454	0.108	0.083	0.259	0.078		0.85282	0.00848	0.00501	0.04879	0.00442
	1455	0.108	0.084	0.259	0.078		0.85223	0.00847	0.00512	0.04872	0.00442
	1456	0.108	0.083	0.258	0.078		0.85165	0.00846	0.005	0.04828	0.00441
	1457	0.108	0.083	0.258	0.078		0.85106	0.00845	0.00499	0.04821	0.00441
	1458	0.108	0.083	0.258	0.078		0.85048	0.00844	0.00498	0.04815	0.0044
	1459	0.108	0.083	0.258	0.078		0.8499	0.00843	0.00498	0.04808	0.00439
	1460	0.108	0.083	0.258	0.077		0.84932	0.00841	0.00497	0.04802	0.00428
	1461	0.108	0.083	0.257	0.077		0.84873	0.0084	0.00496	0.04758	0.00427
	1462	0.108	0.083	0.257	0.077		0.84815	0.00839	0.00496	0.04751	0.00427
	1463	0.108	0.083	0.257	0.077		0.84757	0.00838	0.00495	0.04745	0.00426
	1464	0.108	0.083	0.257	0.077		0.84699	0.00837	0.00494	0.04738	0.00425
	1465	0.108	0.083	0.257	0.077		0.84642	0.00836	0.00494	0.04732	0.00425
	1466	0.108	0.083	0.257	0.077		0.84584	0.00834	0.00493	0.04725	0.00424
	1467	0.108	0.083	0.257	0.077		0.84526	0.00833	0.00492	0.04719	0.00424
	1468	0.108	0.083	0.256	0.077		0.84469	0.00832	0.00492	0.04676	0.00423
	1469	0.108	0.083	0.256	0.077		0.84411	0.00831	0.00491	0.0467	0.00422
	1470	0.108	0.083	0.256	0.077		0.84354	0.0083	0.0049	0.04663	0.00422
	1471	0.108	0.083	0.256	0.077		0.84296	0.00829	0.0049	0.04657	0.00421
	1472	0.108	0.083	0.256	0.077		0.84239	0.00828	0.00489	0.04651	0.00421
	1473	0.108	0.083	0.256	0.077		0.84182	0.00827	0.00488	0.04644	0.0042
	1474	0.108	0.083	0.256	0.077		0.84125	0.00825	0.00488	0.04638	0.0042
	1475	0.108	0.083	0.256	0.077		0.84068	0.00824	0.00487	0.04632	0.00419
	1476	0.108	0.082	0.256	0.077		0.84011	0.00823	0.00475	0.04625	0.00418
	1477	0.108	0.082	0.255	0.077		0.83954	0.00822	0.00474	0.04583	0.00418
	1478	0.108	0.082	0.255	0.077		0.83897	0.00821	0.00473	0.04577	0.00417
	1479	0.108	0.082	0.255	0.077		0.8384	0.0082	0.00473	0.04571	0.00417
	1480	0.108	0.082	0.255	0.077		0.83784	0.00819	0.00472	0.04565	0.00416
	1481	0.108	0.082	0.255	0.077		0.83727	0.00818	0.00471	0.04558	0.00416
	1482	0.108	0.083	0.255	0.077		0.83671	0.00817	0.00482	0.04552	0.00415
	1483	0.108	0.083	0.255	0.077		0.83614	0.00815	0.00482	0.04546	0.00415
	1484	0.108	0.082	0.255	0.077		0.83558	0.00814	0.00469	0.0454	0.00414
	1485	0.108	0.082	0.255	0.077		0.83502	0.00813	0.00469	0.04534	0.00413
	1486	0.108	0.082	0.254	0.077		0.83445	0.00812	0.00468	0.04492	0.00413
	1487	0.108	0.082	0.254	0.077		0.83389	0.00811	0.00468	0.04486	0.00412
	1488	0.108	0.082	0.254	0.077		0.83333	0.0081	0.00467	0.0448	0.00412
	1489	0.108	0.082	0.254	0.076		0.83277	0.00809	0.00466	0.04474	0.00401
	1490	0.108	0.082	0.254	0.076		0.83221	0.00808	0.00466	0.04468	0.004
	1491	0.108	0.082	0.254	0.076		0.83166	0.00807	0.00465	0.04462	0.00399
	1492	0.108	0.081	0.253	0.076		0.8311	0.00806	0.00453	0.04421	0.00399
	1493	0.108	0.081	0.253	0.076		0.83054	0.00805	0.00453	0.04415	0.00398
	1494	0.108	0.081	0.253	0.076		0.82999	0.00804	0.00452	0.04409	0.00398
	1495	0.108	0.081	0.253	0.076		0.82943	0.00802	0.00451	0.04404	0.00397
	1496	0.108	0.081	0.253	0.076		0.82888	0.00801	0.00451	0.04398	0.00397
	1497	0.108	0.081	0.253	0.076		0.82832	0.008	0.0045	0.04392	0.00396
	1498	0.108	0.081	0.253	0.076		0.82777	0.00799	0.0045	0.04386	0.00396
	1499	0.108	0.081	0.252	0.076		0.82722	0.00798	0.00449	0.04346	0.00395
	1500	0.108	0.081	0.252	0.076		0.82667	0.00797	0.00448	0.0434	0.00395

## Sheet: Fig. 3b
Figure 3b
	Catalysts	H2 (μmmol h-1 g-1)
	KS	98
	WZ	145
	DHP	381
	SHP	270

## Sheet: Fig. 3c
Figure 3c	DHP								SHP
	Time	H2 (μmmol g-1)	H2 (μmmol g-1)	H2 (μmmol g-1)	H2 (μmmol g-1)	H2 (μmmol g-1)	H2 (μmmol g-1)		Time	H2 (μmmol g-1)	H2 (μmmol g-1)	H2 (μmmol g-1)	H2 (μmmol g-1)	H2 (μmmol g-1)	H2 (μmmol g-1)
	0	0	--	--	--				0	0	--	--	--
	1	380	--	--	--				1	250	--	--	--
	2	758	--	--	--				2	501	--	--	--
	3	1132	--	--	--				3	748	--	--	--
	4	1508	0	--	--				4	1020	0	--	--
	5	--	377	--	--				5	--	244	--	--
	6	--	752	--	--				6	--	498	--	--
	7	--	1130	--	--				7	--	752	--	--
	8	--	1492	0	--				8	--	980	0	--
	9	--	--	373	--				9	--	--	247	--
	10	--	--	741	--				10	--	--	489	--
	11	--	--	1115	--				11	--	--	740	--
	12	--	--	1481	0				12	--	--	970	0
	13	--	--	--	370				13	--	--	--	243
	14	--	--	--	731				14	--	--	--	488
	15	--	--	--	1100				15	--	--	--	720
	16	--	--	--	1445	0			16	--	--	--	945	0
	17	--	--	--	--	370			17	--	--	--	--	245
	18	--	--	--	--	726			18	--	--	--	--	484
	19	--	--	--	--	1110			19	--	--	--	--	722
	20	--	--	--	--	1435	0		20	--	--	--	--	941	0
	21	--	--	--	--		365		21	--	--	--	--		240
	22	--	--	--	--		719		22	--	--	--	--		482
	23	--	--	--	--		1090		23	--	--	--	--		710
	24	--	--	--	--		1425		24	--	--	--	--		935

## Sheet: Fig. 3d
Figure 3d
	WZ-X	WZ-Y	KS-X	KS-Y
	-12	5.2555	-12.0007	10.0334
	-11.9761	7.0419	-11.9768	11.6678
	-11.9521	7.069	-11.9528	10.9769
	-11.9281	6.7811	-11.9287	8.4717
	-11.904	6.8089	-11.9047	7.4498
	-11.8801	7.5001	-11.8808	8.278
	-11.8561	9.7313	-11.8568	4.1994
	-11.8321	12.1605	-11.8327	3.2513
	-11.808	23.9124	-11.8087	0
	-11.7841	5.093	-11.7848	0.1002
	-11.7601	5.0358	-11.7608	0.3807
	-11.736	0.8582	-11.7367	0.6519
	-11.712	0	-11.7127	0.9379
	-11.6881	0.1853	-11.6888	1.27
	-11.6641	1.2921	-11.6648	1.8307
	-11.64	2.2327	-11.6407	6.879
	-11.616	2.811	-11.6167	8.1415
	-11.5921	3.7188	-11.5928	9.9053
	-11.5681	4.8848	-11.5688	16.4192
	-11.544	6.3341	-11.5447	19.286
	-11.52	13.9339	-11.5207	24.5693
	-11.4961	13.1589	-11.4968	33.3594
	-11.4721	9.7838	-11.4728	10.5173
	-11.448	7.4233	-11.4487	11.7028
	-11.424	6.5321	-11.4247	14.7527
	-11.4001	21.2218	-11.4008	19.2732
	-11.3761	9.253	-11.3768	21.8091
	-11.352	10.4654	-11.3527	28.458
	-11.328	16.8946	-11.3287	23.1462
	-11.3041	22.2664	-11.3048	21.2909
	-11.2801	18.7466	-11.2808	24.5528
	-11.256	26.8167	-11.2567	21.6509
	-11.232	25.3764	-11.2327	25.3736
	-11.2081	24.184	-11.2088	25.6466
	-11.1841	20.339	-11.1848	41.7284
	-11.16	14.6569	-11.1607	37.6155
	-11.136	16.3485	-11.1367	31.6267
	-11.1121	27.9728	-11.1128	9.4296
	-11.0881	24.3766	-11.0888	0
	-11.064	32.7893	-11.0647	0
	-11.04	34.8578	-11.0407	0
	-11.0161	28.8549	-11.0168	0
	-10.9921	29.3441	-10.9927	0
	-10.968	15.7121	-10.9687	0
	-10.9441	2.9699	-10.9448	0
	-10.9201	0	-10.9208	0
	-10.8961	0	-10.8967	0
	-10.872	0	-10.8727	0
	-10.8481	0	-10.8488	0
	-10.8241	0	-10.8248	0
	-10.8001	0	-10.8007	0
	-10.776	0	-10.7767	0
	-10.7521	0	-10.7528	0
	-10.7281	0	-10.7288	0
	-10.704	0	-10.7047	0
	-10.68	0	-10.6807	0
	-10.6561	0	-10.6568	0
	-10.6321	0	-10.6328	0
	-10.608	0	-10.6087	0
	-10.584	0	-10.5847	0
	-10.5601	0	-10.5608	0
	-10.5361	0	-10.5368	0
	-10.512	0	-10.5127	0
	-10.488	0	-10.4887	0
	-10.4641	0	-10.4648	0
	-10.4401	0	-10.4408	0
	-10.416	0	-10.4167	0
	-10.392	0	-10.3927	0
	-10.3681	0	-10.3688	0
	-10.3441	0	-10.3448	0
	-10.32	0	-10.3207	0
	-10.296	0	-10.2967	0
	-10.2721	0	-10.2728	0
	-10.2481	0	-10.2488	0
	-10.224	0	-10.2247	0
	-10.2	0	-10.2007	0
	-10.1761	0	-10.1768	0
	-10.1521	0	-10.1528	0
	-10.128	0	-10.1287	0
	-10.104	0	-10.1047	0
	-10.0801	0	-10.0808	0
	-10.0561	0	-10.0567	0
	-10.032	0	-10.0327	0
	-10.008	0	-10.0087	0
	-9.9841	0	-9.9848	0
	-9.9601	0	-9.9607	0
	-9.936	0	-9.9367	0
	-9.9121	0	-9.9128	0
	-9.8881	0	-9.8888	0
	-9.8641	0	-9.8647	0
	-9.84	0	-9.8407	0
	-9.8161	0	-9.8168	0
	-9.7921	0	-9.7928	0
	-9.768	0	-9.7687	0
	-9.744	0	-9.7447	0
	-9.7201	0	-9.7208	0
	-9.6961	0	-9.6968	0
	-9.672	0	-9.6727	0
	-9.648	0	-9.6487	0
	-9.6241	0	-9.6248	0
	-9.6001	0	-9.6008	0
	-9.576	0	-9.5767	0
	-9.552	0	-9.5527	0
	-9.5281	0	-9.5288	0
	-9.5041	0	-9.5048	0
	-9.48	0	-9.4807	0
	-9.456	0	-9.4567	0
	-9.4321	0	-9.4328	0
	-9.4081	0	-9.4088	0
	-9.384	0	-9.3847	0
	-9.36	0	-9.3607	0
	-9.3361	0	-9.3368	0
	-9.3121	0	-9.3128	0
	-9.288	0	-9.2887	0
	-9.264	0	-9.2647	0
	-9.2401	0	-9.2408	0
	-9.2161	0	-9.2168	0
	-9.192	0	-9.1927	0
	-9.168	0	-9.1687	0
	-9.1441	0	-9.1448	0
	-9.1201	0	-9.1208	0
	-9.096	0	-9.0967	0
	-9.072	0	-9.0727	0
	-9.0481	0	-9.0488	0
	-9.0241	0	-9.0247	0
	-9	0	-9.0007	0
	-8.9761	0	-8.9768	0
	-8.9521	0	-8.9528	0
	-8.9281	0	-8.9287	0
	-8.904	0	-8.9047	0
	-8.8801	0	-8.8808	0
	-8.8561	0	-8.8568	0
	-8.8321	0	-8.8327	0
	-8.808	0	-8.8087	0
	-8.7841	0	-8.7848	0
	-8.7601	0	-8.7608	0
	-8.736	0	-8.7367	0
	-8.712	0	-8.7127	0
	-8.6881	0	-8.6888	0
	-8.6641	0	-8.6648	0
	-8.64	0	-8.6407	0
	-8.616	0	-8.6167	0
	-8.5921	0	-8.5928	0
	-8.5681	0	-8.5688	0
	-8.544	0	-8.5447	0
	-8.52	0	-8.5207	0
	-8.4961	0	-8.4968	0
	-8.4721	0	-8.4728	0
	-8.448	0	-8.4487	0
	-8.424	0	-8.4247	0
	-8.4001	0	-8.4008	0
	-8.3761	0	-8.3768	0
	-8.352	0	-8.3527	0
	-8.328	0	-8.3287	0
	-8.3041	0	-8.3048	0
	-8.2801	0	-8.2808	0
	-8.256	0	-8.2567	0
	-8.232	0	-8.2327	0
	-8.2081	0	-8.2088	0
	-8.1841	0	-8.1848	0
	-8.16	0	-8.1607	0
	-8.136	0	-8.1367	0
	-8.1121	0	-8.1128	0
	-8.0881	0	-8.0888	0
	-8.064	0	-8.0647	0
	-8.04	0	-8.0407	0
	-8.0161	0	-8.0168	0
	-7.9921	0	-7.9927	0
	-7.968	0	-7.9687	0
	-7.9441	0	-7.9447	0
	-7.9201	0	-7.9208	0
	-7.8961	0	-7.8967	0
	-7.872	0	-7.8727	0
	-7.8481	0	-7.8487	0
	-7.8241	0	-7.8248	0
	-7.8001	0	-7.8007	0
	-7.776	0	-7.7767	0
	-7.752	0	-7.7527	0
	-7.7281	0	-7.7288	0
	-7.704	0	-7.7047	0
	-7.68	0	-7.6807	0
	-7.656	0	-7.6567	0
	-7.6321	0	-7.6328	0
	-7.608	0	-7.6087	0
	-7.584	0	-7.5847	0
	-7.56	0	-7.5607	0
	-7.5361	0	-7.5368	0
	-7.512	0	-7.5127	0
	-7.4881	0	-7.4888	0
	-7.4641	0	-7.4648	0
	-7.4401	0	-7.4408	0
	-7.416	0	-7.4167	0
	-7.3921	0	-7.3928	0
	-7.3681	0	-7.3688	0
	-7.3441	0	-7.3448	0
	-7.32	0	-7.3207	0
	-7.2961	0	-7.2968	0
	-7.2721	0	-7.2728	0
	-7.2481	0	-7.2488	0
	-7.224	0	-7.2247	0
	-7.2001	0	-7.2008	0
	-7.1761	0	-7.1768	0
	-7.1521	0	-7.1528	0
	-7.128	0	-7.1287	0
	-7.1041	0	-7.10475	0
	-7.0801	0	-7.08075	0
	-7.0561	0	-7.05675	0
	-7.032	0	-7.03275	0
	-7.0081	0	-7.00875	0
	-6.9841	0	-6.98475	0
	-6.9601	0	-6.96075	0
	-6.936	0	-6.93675	0
	-6.9121	0	-6.91275	0
	-6.8881	0	-6.88875	0
	-6.8641	0	-6.86475	0
	-6.84	0	-6.84075	0
	-6.81605	0	-6.81675	0
	-6.79205	0	-6.79275	0
	-6.76805	0	-6.76875	0
	-6.74405	0	-6.74475	0
	-6.72005	0	-6.72075	0
	-6.69605	0	-6.69675	0
	-6.67205	0	-6.67275	0
	-6.64805	0	-6.64875	0
	-6.62405	0	-6.62475	0
	-6.60005	0	-6.60075	0
	-6.57605	0	-6.57675	0
	-6.55205	0	-6.55275	0
	-6.52805	0	-6.52875	0
	-6.50405	0	-6.50475	0
	-6.48005	0	-6.48075	0
	-6.45605	0	-6.45675	0
	-6.43205	0	-6.43275	0
	-6.40805	0	-6.40875	0
	-6.38405	0	-6.38475	0
	-6.36005	0	-6.36075	0
	-6.33605	0	-6.33675	0
	-6.31205	0	-6.31275	0
	-6.28805	0	-6.28875	0
	-6.26405	0	-6.26475	0
	-6.24005	0	-6.24075	0
	-6.21605	0	-6.21675	0
	-6.19205	0	-6.19275	0
	-6.16805	0	-6.16875	0
	-6.14405	0	-6.14475	0
	-6.12005	0	-6.12075	0
	-6.09605	0	-6.09675	0
	-6.07205	0	-6.07275	0
	-6.04805	0	-6.04875	1.0155
	-6.02405	0	-6.02475	4.0846
	-6.00005	0	-6.00075	8.8307
	-5.97605	0	-5.97675	10.884
	-5.95205	0	-5.95275	14.5609
	-5.92805	0	-5.92875	26.3138
	-5.90405	0	-5.90475	14.4281
	-5.88005	0	-5.88075	44.0791
	-5.85605	0	-5.85675	16.521
	-5.83205	25.9094	-5.83275	8.6036
	-5.80805	22.3029	-5.80875	5.3412
	-5.78405	20.7131	-5.78475	2.9577
	-5.76005	23.9697	-5.76075	1.2462
	-5.73605	26.263	-5.73675	40.9227
	-5.71205	20.3553	-5.71275	96.9234
	-5.68805	11.0061	-5.68875	262.265
	-5.66405	5.6326	-5.66475	32.5181
	-5.64005	3.4435	-5.64075	153.851
	-5.61605	1.8675	-5.61675	171.294
	-5.59205	0.6403	-5.59275	0
	-5.56805	50.7146	-5.56875	0
	-5.54405	81.8664	-5.54475	0
	-5.52005	144.316	-5.52075	0
	-5.49605	57.94	-5.49675	0
	-5.47205	80.6438	-5.47275	0
	-5.44805	148.008	-5.44875	0
	-5.42405	0	-5.42475	0
	-5.40005	0	-5.40075	0
	-5.37605	0	-5.37675	0
	-5.35205	0	-5.35275	0
	-5.32805	0	-5.32875	0
	-5.30405	0	-5.30475	0
	-5.28005	0	-5.28075	0
	-5.25605	0	-5.25675	0
	-5.23205	0	-5.23275	0
	-5.20805	0	-5.20875	0.173
	-5.18405	0	-5.18475	0.7688
	-5.16005	0	-5.16075	1.3663
	-5.13605	0.0003	-5.13675	4.2691
	-5.11205	0.4678	-5.11275	7.9824
	-5.08805	1.5838	-5.08875	13.0643
	-5.06405	2.7742	-5.06475	15.5271
	-5.04005	3.4303	-5.04075	13.91
	-5.01605	3.7343	-5.01675	12.2397
	-4.99205	3.7012	-4.99275	9.6841
	-4.96805	3.8899	-4.96875	8.891
	-4.94405	4.6184	-4.94475	8.9937
	-4.92005	5.8189	-4.92075	8.0765
	-4.89605	7.7811	-4.89675	7.8223
	-4.87205	9.8307	-4.87275	12.9168
	-4.84805	10.9819	-4.84875	16.5559
	-4.82405	11.3319	-4.82475	11.5838
	-4.80005	12.2913	-4.80075	7.5438
	-4.77605	17.2509	-4.77675	1.9146
	-4.75205	18.9721	-4.75275	0
	-4.72805	16.6577	-4.72875	0
	-4.70405	14.3711	-4.70475	0
	-4.68005	18.1787	-4.68075	0
	-4.65605	0	-4.65675	0
	-4.63205	0	-4.63275	0
	-4.60805	0	-4.60875	0
	-4.58405	0	-4.58475	0
	-4.56005	0	-4.56075	0
	-4.53605	0	-4.53675	0
	-4.51205	0	-4.51275	0
	-4.48805	0	-4.48875	0
	-4.46405	0	-4.46475	0
	-4.44005	0	-4.44075	0
	-4.41605	0	-4.41675	0
	-4.39205	0	-4.39275	0
	-4.36805	0	-4.36875	0
	-4.34405	0	-4.34475	0
	-4.32005	0	-4.32075	0
	-4.29605	0	-4.29675	0
	-4.27205	0	-4.27275	0
	-4.24805	0	-4.24875	0
	-4.22405	0	-4.22475	0
	-4.20005	0	-4.20075	0
	-4.17605	0	-4.17675	0
	-4.15205	0	-4.15275	0
	-4.12805	0	-4.12875	0
	-4.10405	0	-4.10475	0
	-4.08005	0	-4.08075	0
	-4.05605	0	-4.05675	0
	-4.03205	0	-4.03275	0
	-4.00805	0	-4.00875	0
	-3.98405	0	-3.98475	0
	-3.96005	0	-3.96075	0
	-3.93605	0	-3.93675	0
	-3.91205	0	-3.91275	0
	-3.88805	0	-3.88875	0
	-3.86405	0	-3.86475	0
	-3.84005	0	-3.84075	0
	-3.81605	0	-3.81675	0
	-3.79205	0	-3.79275	0
	-3.76805	0	-3.76875	0
	-3.74405	0	-3.74475	0
	-3.72005	0	-3.72075	0
	-3.69605	0	-3.69675	0
	-3.67205	0	-3.67275	0
	-3.64805	0	-3.64875	0
	-3.62405	0	-3.62475	0
	-3.60005	0	-3.60075	0
	-3.57605	0	-3.57675	0
	-3.55205	0	-3.55275	0
	-3.52805	0	-3.52875	0.3764
	-3.50405	0	-3.50475	0.91
	-3.48005	0	-3.48075	1.2873
	-3.45605	0	-3.45675	1.7116
	-3.43205	0.1074	-3.43275	2.3299
	-3.40805	0.3318	-3.40875	2.8381
	-3.38405	0.632	-3.38475	3.2322
	-3.36005	1.0085	-3.36075	3.5659
	-3.33605	1.4831	-3.33675	3.8602
	-3.31205	1.8944	-3.31275	4.1006
	-3.28805	2.5879	-3.28875	4.2042
	-3.26405	3.438	-3.26475	4.2647
	-3.24005	4.4647	-3.24075	4.3641
	-3.21605	5.5679	-3.21675	4.5718
	-3.19205	5.8809	-3.19275	5.0629
	-3.16805	6.3311	-3.16875	5.8208
	-3.14405	6.77	-3.14475	7.4057
	-3.12005	7.1967	-3.12075	9.7511
	-3.09605	7.9146	-3.09675	12.6073
	-3.07205	9.5643	-3.07275	13.6197
	-3.04805	12.0448	-3.04875	12.2445
	-3.02405	12.6945	-3.02475	14.1901
	-3.00005	13.9434	-3.00075	15.753
	-2.97605	17.1916	-2.97675	15.6858
	-2.95205	10.8391	-2.95275	11.7765
	-2.92805	9.623	-2.92875	7.1456
	-2.90405	8.6752	-2.90475	4.7762
	-2.88005	7.5896	-2.88075	3.9933
	-2.85605	6.6758	-2.85675	4.1267
	-2.83205	5.9946	-2.83275	4.1966
	-2.80805	4.9696	-2.80875	4.2753
	-2.78405	3.8312	-2.78475	4.3627
	-2.76005	3.3175	-2.76075	4.8026
	-2.73605	2.8507	-2.73675	4.968
	-2.71205	3.0361	-2.71275	5.2393
	-2.68805	3.5341	-2.68875	5.9283
	-2.66405	4.3008	-2.66475	6.5032
	-2.64005	5.2259	-2.64075	7.1731
	-2.61605	6.2277	-2.61675	7.8643
	-2.59205	6.8298	-2.59275	8.6865
	-2.56805	11.3995	-2.56875	9.5327
	-2.54405	12.3336	-2.54475	10.532
	-2.52005	12.5494	-2.52075	11.9167
	-2.49605	11.2647	-2.49675	12.0166
	-2.47205	9.7159	-2.47275	10.0828
	-2.44805	10.4255	-2.44875	9.6805
	-2.42405	10.3436	-2.42475	9.5841
	-2.40005	9.8781	-2.40075	9.3722
	-2.37605	11.9045	-2.37675	8.9916
	-2.35205	13.9225	-2.35275	8.7938
	-2.32805	13.0795	-2.32875	7.5799
	-2.30405	8.8438	-2.30475	7.4828
	-2.28005	7.4207	-2.28075	7.4872
	-2.25605	8.6591	-2.25675	8.0055
	-2.23205	10.6626	-2.23275	8.2426
	-2.20805	16.4931	-2.20875	8.4162
	-2.18405	13.2274	-2.18475	15.5356
	-2.16005	6.1697	-2.16075	9.7657
	-2.13605	3.5892	-2.13675	10.5464
	-2.11205	2.5633	-2.11275	10.2972
	-2.08805	2.8369	-2.08875	9.8945
	-2.06405	3.2894	-2.06475	9.9815
	-2.04005	3.0362	-2.04075	9.5037
	-2.01605	4.6296	-2.01675	7.3825
	-1.99205	9.7675	-1.99275	6.6151
	-1.96805	10.6427	-1.96875	7.2139
	-1.94405	12.5575	-1.94475	8.8708
	-1.92005	15.4824	-1.92075	10.2894
	-1.89605	16.0664	-1.89675	10.6633
	-1.87205	14.926	-1.87275	11.509
	-1.84805	12.0144	-1.84875	15.1925
	-1.82405	5.5261	-1.82475	11.9173
	-1.80005	6.7264	-1.80075	11.4886
	-1.77605	8.9507	-1.77675	11.581
	-1.75205	9.0833	-1.75275	10.336
	-1.72805	9.0308	-1.72875	9.9588
	-1.70405	9.3329	-1.70475	10.0392
	-1.68005	9.9951	-1.68075	10.5293
	-1.65605	10.6417	-1.65675	8.4668
	-1.63205	8.9738	-1.63275	9.865
	-1.60805	9.8491	-1.60875	10.2173
	-1.58405	11.9397	-1.58475	13.4483
	-1.56005	12.0081	-1.56075	16.4844
	-1.53605	11.0439	-1.53675	14.851
	-1.51205	10.5121	-1.51275	13.3933
	-1.48805	10.6138	-1.48875	12.6058
	-1.46405	12.1498	-1.46475	14.2346
	-1.44005	15.7015	-1.44075	18.7385
	-1.41605	16.3214	-1.41675	20.4316
	-1.39205	16.7147	-1.39275	19.6044
	-1.36805	20.2477	-1.36875	29.5807
	-1.34405	23.3375	-1.34475	25.2502
	-1.32005	19.7816	-1.32075	26.7547
	-1.29605	18.8176	-1.29675	23.0687
	-1.27205	22.7091	-1.27275	22.0393
	-1.24805	19.7414	-1.24875	20.3611
	-1.22405	23.314	-1.22475	18.0053
	-1.20005	26.6807	-1.20075	20.685
	-1.17605	23.4554	-1.17675	22.7522
	-1.15205	23.0362	-1.15275	35.9776
	-1.12805	29.1328	-1.12875	67.2134
	-1.10405	30.1577	-1.10475	35.5925
	-1.08005	31.0994	-1.08075	72.4356
	-1.05605	36.9396	-1.05675	36.071
	-1.03205	29.191	-1.03275	21.4745
	-1.00805	28.0561	-1.00875	11.7281
	-0.98405	21.7094	-0.98475	10.4127
	-0.96005	21.9559	-0.96075	10.189
	-0.93605	21.6715	-0.93675	9.7463
	-0.91205	21.8808	-0.91275	9.172
	-0.88805	18.2854	-0.88875	2.9876
	-0.86405	22.0358	-0.86475	2.1005
	-0.84005	36.3095	-0.84075	1.3509
	-0.81605	22.6322	-0.81675	0.5862
	-0.79205	15.4718	-0.79275	5.6343
	-0.76805	5.6126	-0.76875	44.1608
	-0.74405	9.7823	-0.74475	52.5368
	-0.72005	14.0439	-0.72075	30.126
	-0.69605	13.281	-0.69675	19.5573
	-0.67205	17.5943	-0.67275	21.3643
	-0.64805	19.7637	-0.64875	10.7877
	-0.62405	17.8064	-0.62475	11.6423
	-0.60005	23.0562	-0.60075	16.6439
	-0.57605	21.6877	-0.57675	28.2106
	-0.55205	19.9446	-0.55275	38.8793
	-0.52805	20.6099	-0.52875	41.4804
	-0.50405	18.3444	-0.50475	31.0667
	-0.48005	14.3082	-0.48075	10.6667
	-0.45605	13.9871	-0.45675	13.6942
	-0.43205	12.9647	-0.43275	18.2545
	-0.40805	13.5533	-0.40875	21.571
	-0.38405	13.8856	-0.38475	24.4008
	-0.36005	15.9008	-0.36075	19.1781
	-0.33605	15.4643	-0.33675	17.758
	-0.31205	16.3995	-0.31275	11.1097
	-0.28805	16.8487	-0.28875	3.0697
	-0.26405	15.8009	-0.26475	0.1689
	-0.24005	15.8355	-0.24075	0
	-0.21605	16.4757	-0.21675	0
	-0.19205	21.5208	-0.19275	0
	-0.16805	14.8856	-0.16875	0
	-0.14405	13.6122	-0.14475	0
	-0.12005	14.254	-0.12075	0
	-0.09605	11.4068	-0.09675	0
	-0.07205	10.4812	-0.07275	0
	-0.04805	6.9809	-0.04875	0
	-0.02405	5.7485	-0.02475	0
	-5e-05	2.0363	-0.00075	0
	0.02395	1.1245	0.02325	0
	0.04795	0.5564	0.04725	0
	0.07195	0.1702	0.07125	0
	0.09595	0	0.09525	0
	0.11995	0	0.11925	0
	0.14395	0	0.14325	0
	0.16795	0	0.16725	0
	0.19195	0	0.19125	0
	0.21595	0	0.21525	0
	0.23995	0	0.23925	0
	0.26395	0	0.26325	0.1387
	0.28795	0	0.28725	0.922
	0.31195	0	0.31125	1.9048
	0.33595	0	0.33525	3.0839
	0.35995	0	0.35925	6.7505
	0.38395	0	0.38325	7.9745
	0.40795	0	0.40725	11.9837
	0.43195	0	0.43125	26.8668
	0.45595	0	0.45525	54.9801
	0.47995	0	0.47925	69.2315
	0.50395	0.899	0.50325	38.7927
	0.52795	9.1467	0.52725	44.078
	0.55195	26.9092	0.55125	42.5962
	0.57595	51.3903	0.57525	17.3755
	0.59995	48.2443	0.59925	24.6923
	0.62395	35.5933	0.62325	42.9355
	0.64795	44.1432	0.64725	40.6614
	0.67195	53.4235	0.67125	25.6139
	0.69595	32.6461	0.69525	17.7322
	0.71995	52.7292	0.71925	22.0541
	0.74395	24.9953	0.74325	32.5118
	0.76795	24.2641	0.76725	30.1554
	0.79195	22.3463	0.79125	37.9201
	0.81595	25.9301	0.81525	22.3068
	0.83995	27.3891	0.83925	17.3909
	0.86395	24.847	0.86325	4.836
	0.88795	23.6187	0.88725	6.0197
	0.91195	34.2871	0.91125	5.9773
	0.93595	7.8903	0.93525	10.0828
	0.95995	8.4966	0.95925	9.1225
	0.98395	12.0627	0.98325	7.5681
	1.00795	21.8021	1.00725	15.711
	1.03195	25.2267	1.03125	19.8425
	1.05595	9.4106	1.05525	14.6804
	1.07995	7.3916	1.07925	15.0299
	1.10395	6.4897	1.10325	13.9932
	1.12795	12.4175	1.12725	14.6258
	1.15195	15.1168	1.15125	16.0972
	1.17595	22.852	1.17525	20.5929
	1.19995	18.7336	1.19925	26.0542
	1.22395	18.3118	1.22325	27.5352
	1.24795	16.6259	1.24725	22.616
	1.27195	19.8354	1.27125	19.9185
	1.29595	18.2471	1.29525	17.1134
	1.31995	16.6457	1.31925	17.3318
	1.34395	16.3775	1.34325	19.267
	1.36795	14.7703	1.36725	14.661
	1.39195	16.4793	1.39125	18.139
	1.41595	14.175	1.41525	19.1688
	1.43995	13.9172	1.43925	21.044
	1.46395	17.2771	1.46325	22.2018
	1.48795	16.7902	1.48725	16.1737
	1.51195	16.0573	1.51125	12.6329
	1.53595	16.855	1.53525	7.1589
	1.55995	17.7922	1.55925	6.4051
	1.58395	18.3759	1.58325	5.5887
	1.60795	17.1282	1.60725	6.8852
	1.63195	18.2718	1.63125	16.0635
	1.65595	17.9893	1.65525	16.31
	1.67995	14.1321	1.67925	19.7985
	1.70395	15.0686	1.70325	19.2369
	1.72795	15.4669	1.72725	18.9946
	1.75195	14.1261	1.75125	18.0413
	1.77595	11.9072	1.77525	15.8691
	1.79995	5.2459	1.79925	14.5673
	1.82395	5.5663	1.82325	13.7223
	1.84795	11.2249	1.84725	12.7351
	1.87195	9.5174	1.87125	10.2867
	1.89595	8.9498	1.89525	9.6482
	1.91995	9.7889	1.91925	10.7172
	1.94395	10.3907	1.94325	9.6202
	1.96795	10.3684	1.96725	8.8528
	1.99195	16.4791	1.99125	9.4842
	2.01595	14.2763	2.01525	10.351
	2.03995	12.9842	2.03925	9.7547
	2.06395	13.9263	2.06325	12.5829
	2.08795	16.7265	2.08725	15.6947
	2.11195	16.4864	2.11125	13.6222
	2.13595	17.5178	2.13525	13.9503
	2.15995	18.654	2.15925	11.729
	2.18395	21.9244	2.18325	11.266
	2.20795	18.0133	2.20725	11.1019
	2.23195	14.6864	2.23125	15.7988
	2.25595	13.3804	2.25525	12.9641
	2.27995	14.0321	2.27925	12.4957
	2.30395	16.2182	2.30325	11.6372
	2.32795	13.5116	2.32725	12.4397
	2.35195	12.5682	2.35125	14.9693
	2.37595	12.3227	2.37525	13.5757
	2.39995	13.3882	2.39925	11.631
	2.42395	13.9439	2.42325	8.6395
	2.44795	13.5922	2.44725	6.6052
	2.47195	13.6019	2.47125	6.364
	2.49595	12.437	2.49525	7.1006
	2.51995	12.0848	2.51925	8.9566
	2.54395	11.033	2.54325	7.0297
	2.56795	10.1407	2.56725	6.2807
	2.59195	9.1304	2.59125	5.3175
	2.61595	8.3414	2.61525	4.3227
	2.63995	7.6056	2.63925	3.2356
	2.66395	7.1688	2.66325	3.0916
	2.68795	6.839	2.68725	2.9744
	2.71195	6.5001	2.71125	2.7998
	2.73595	6.1035	2.73525	2.6996
	2.75995	5.6154	2.75925	2.8378
	2.78395	5.0938	2.78325	0.5445
	2.80795	4.6369	2.80725	0.2804
	2.83195	4.1399	2.83125	0.1116
	2.85595	3.7358	2.85525	0.0218
	2.87995	3.3298	2.87925	0
	2.90395	2.9173	2.90325	0
	2.92795	2.5199	2.92725	0
	2.95195	2.165	2.95125	0
	2.97595	1.9006	2.97525	0
	2.99995	1.5216	2.99925	0
	3.02395	1.1568	3.02325	0
	3.04795	0.8167	3.04725	0
	3.07195	0.5192	3.07125	0
	3.09595	0.2676	3.09525	0
	3.11995	0.0935	3.11925	0
	3.14395	0.0089	3.14325	0
	3.16795	0	3.16725	0
	3.19195	0	3.19125	0
	3.21595	0	3.21525	0
	3.23995	0	3.23925	0
	3.26395	0	3.26325	0
	3.28795	0	3.28725	0
	3.31195	0	3.31125	0
	3.33595	0	3.33525	0
	3.35995	0	3.35925	0
	3.38395	0	3.38325	0
	3.40795	0	3.40725	0
	3.43195	0	3.43125	0
	3.45595	0	3.45525	0
	3.47995	0	3.47925	0
	3.50395	0	3.50325	0
	3.52795	0	3.52725	0
	3.55195	0	3.55125	0
	3.57595	0	3.57525	0
	3.59995	0	3.59925	0
	3.62395	0	3.62325	0
	3.64795	0	3.64725	0
	3.67195	0	3.67125	0
	3.69595	0	3.69525	0
	3.71995	0	3.71925	0
	3.74395	0	3.74325	0
	3.76795	0	3.76725	0
	3.79195	0	3.79125	0
	3.81595	0	3.81525	0
	3.83995	0	3.83925	0
	3.86395	0	3.86325	0
	3.88795	0	3.88725	0
	3.91195	0	3.91125	0
	3.93595	0	3.93525	0
	3.95995	0	3.95925	0
	3.98395	0	3.98325	0
	4.00795	0	4.00725	0
	4.03195	0	4.03125	0
	4.05595	0	4.05525	0.0004
	4.07995	0	4.07925	0.0018
	4.10395	0	4.10325	0.0043
	4.12795	0	4.12725	0.0079
	4.15195	0	4.15125	0.0126
	4.17595	0	4.17525	0.0183
	4.19995	0.0004	4.19925	0.0251
	4.22395	0.0023	4.22325	0.033
	4.24795	0.0059	4.24725	0.0419
	4.27195	0.0111	4.27125	0.052
	4.29595	0.018	4.29525	0.0631
	4.31995	0.0265	4.31925	0.0753
	4.34395	0.0366	4.34325	0.0885
	4.36795	0.0484	4.36725	0.1028
	4.39195	0.0619	4.39125	0.1182
	4.41595	0.0769	4.41525	0.1347
	4.43995	0.0936	4.43925	0.1523
	4.46395	0.112	4.46325	0.1709
	4.48795	0.1319	4.48725	0.1936
	4.51195	0.1536	4.51125	0.4703
	4.53595	0.1807	4.53525	0.6156
	4.55995	0.2265	4.55925	0.8232
	4.58395	0.2917	4.58325	1.3419
	4.60795	0.3947	4.60725	1.6593
	4.63195	0.5171	4.63125	1.9934
	4.65595	0.6597	4.65525	2.294
	4.67995	0.8133	4.67925	2.522
	4.70395	0.9567	4.70325	2.7469
	4.72795	1.102	4.72725	3.1193
	4.75195	1.2496	4.75125	3.0601
	4.77595	1.3994	4.77525	3.2197
	4.79995	1.5515	4.79925	3.5102
	4.82395	1.7057	4.82325	3.8026
	4.84795	1.8622	4.84725	4.1872
	4.87195	1.9753	4.87125	4.7962
	4.89595	2.046	4.89525	4.8518
	4.91995	2.224	4.91925	6.8752
	4.94395	2.3986	4.94325	5.9366
	4.96795	2.5344	4.96725	6
	4.99195	2.681	4.99125	6.5952
	5.01595	2.8356	5.01525	9.0033
	5.03995	2.9878	5.03925	9.4892
	5.06395	3.1374	5.06325	8.5603
	5.08795	3.2846	5.08725	8.3781
	5.11195	3.4294	5.11125	7.6574
	5.13595	3.5717	5.13525	6.6384
	5.15995	3.7028	5.15925	5.7647
	5.18395	3.8218	5.18325	5.205
	5.20795	4.0357	5.20725	4.6865
	5.23195	4.3586	5.23125	4.6691
	5.25595	5.6143	5.25525	4.6365
	5.27995	6.3514	5.27925	4.4121
	5.30395	6.9295	5.30325	3.9504
	5.32795	7.2323	5.32725	3.4865
	5.35195	7.9033	5.35125	3.0203
	5.37595	8.581	5.37525	2.5519
	5.39995	8.426	5.39925	1.1565
	5.42395	8.0795	5.42325	0
	5.44795	7.6708	5.44725	0
	5.47195	7.1998	5.47125	0
	5.49595	8.703	5.49525	0
	5.51995	6.6985	5.51925	0
	5.54395	7.0728	5.54325	0
	5.56795	3.1427	5.56725	0
	5.59195	2.3132	5.59125	0
	5.61595	1.6074	5.61525	0
	5.63995	1.0253	5.63925	0
	5.66395	0	5.66325	0
	5.68795	0	5.68725	0
	5.71195	0	5.71125	0
	5.73595	0	5.73525	0
	5.75995	0	5.75925	0
	5.78395	0	5.78325	0
	5.80795	0	5.80725	0
	5.83195	0	5.83125	0
	5.85595	0	5.85525	0
	5.87995	0	5.87925	0.005
	5.90395	0	5.90325	0.0304
	5.92795	0	5.92725	0.0801
	5.95195	0	5.95125	0.1599
	5.97595	0	5.97525	0.2724
	5.99995	0	5.99925	0.3735
	6.02395	0	6.02325	0.467
	6.04795	0	6.04725	0.5717
	6.07195	0	6.07125	0.6876
	6.09595	0	6.09525	0.8146
	6.11995	0	6.11925	0.9528
	6.14395	0	6.14325	1.1022
	6.16795	0	6.16725	1.2761
	6.19195	0	6.19125	1.5206
	6.21595	0	6.21525	1.784
	6.23995	0	6.23925	2.028
	6.26395	0	6.26325	2.3557
	6.28795	0.0408	6.28725	2.5519
	6.31195	0.1034	6.31125	2.9465
	6.33595	0.1782	6.33525	3.2895
	6.35995	0.2652	6.35925	3.6357
	6.38395	0.3657	6.38325	3.4841
	6.40795	0.4935	6.40725	3.4666
	6.43195	0.6482	6.43125	3.4899
	6.45595	0.8299	6.45525	3.5394
	6.47995	1.0433	6.47925	3.7684
	6.50395	1.2507	6.50325	3.9742
	6.52795	1.448	6.52725	4.2238
	6.55195	1.6462	6.55125	4.4964
	6.57595	1.9365	6.57525	4.9338
	6.59995	2.3727	6.59925	5.2654
	6.62395	2.7457	6.62325	5.7223
	6.64795	3.1552	6.64725	6.0305
	6.67195	3.5371	6.67125	6.3577
	6.69595	3.956	6.69525	6.704
	6.71995	4.2036	6.71925	7.1886
	6.74395	4.6187	6.74325	8.6571
	6.76795	5.034	6.76725	10.2123
	6.79195	5.4567	6.79125	10.4026
	6.81595	5.7875	6.81525	10.1333
	6.83995	6.3853	6.83925	10.8155
	6.86395	6.8495	6.86325	13.4273
	6.88795	7.4772	6.88725	9.9824
	6.91195	8.1018	6.91125	10.0769
	6.93595	8.9222	6.93525	10.764
	6.95995	9.9969	6.95925	10.5161
	6.98395	11.0204	6.98325	9.5202
	7.00795	11.3486	7.00725	8.981
	7.03195	11.8615	7.03125	10.6939
	7.05595	11.545	7.05525	6.5801
	7.07995	11.1968	7.07925	5.7002
	7.10395	10.3975	7.10325	6.0015
	7.12795	9.6454	7.12725	8.7285
	7.15195	10.2591	7.15125	9.9527
	7.17595	11.5754	7.17525	12.9298
	7.19995	10.904	7.19925	15.0477
	7.22395	10.4021	7.22325	18.7095
	7.24795	10.3157	7.24725	17.1909
	7.27195	9.3178	7.27125	11.6725
	7.29595	9.0939	7.29525	8.7039
	7.31995	9.3114	7.31925	8.9706
	7.34395	9.8885	7.34325	8.6658
	7.36795	10.7252	7.36725	8.6353
	7.39195	11.1658	7.39125	7.1961
	7.41595	10.775	7.41525	6.8598
	7.43995	10.5323	7.43925	6.5876
	7.46395	10.2846	7.46325	6.368
	7.48795	10.7831	7.48725	5.6643
	7.51195	10.9245	7.51125	5.6918
	7.53595	14.9007	7.53525	5.8582
	7.55995	9.8961	7.55925	6.1401
	7.58395	9.1821	7.58325	6.7629
	7.60795	8.822	7.60725	7.9023
	7.63195	8.2935	7.63125	8.6389
	7.65595	8.1453	7.65525	9.311
	7.67995	8.1095	7.67925	10.1776
	7.70395	8.2042	7.70325	10.2623
	7.72795	9.2673	7.72725	10.5607
	7.75195	9.3663	7.75125	8.9446
	7.77595	11.4056	7.77525	8.0189
	7.79995	8.2154	7.79925	7.7226
	7.82395	8.1749	7.82325	7.3536
	7.84795	4.6703	7.84725	6.8388
	7.87195	4.2719	7.87125	6.3042
	7.89595	4.0482	7.89525	5.5537
	7.91995	3.9381	7.91925	5.5251
	7.94395	3.9126	7.94325	5.8313
	7.96795	3.8894	7.96725	5.911
	7.99195	4.3613	7.99125	5.9496
	8.01595	4.9589	8.01525	5.8819
	8.03995	5.278	8.03925	6.0093
	8.06395	5.9176	8.06325	4.4927
	8.08795	6.0193	8.08725	4.6168
	8.11195	6.1453	8.11125	4.8976
	8.13595	6.3237	8.13525	7.078
	8.15995	6.5542	8.15925	8.4648
	8.18395	6.2377	8.18325	8.5622
	8.20795	6.101	8.20725	7.244
	8.23195	6.0924	8.23125	6.2376
	8.25595	6.2165	8.25525	6.8281
	8.27995	5.4024	8.27925	7.0195
	8.30395	5.4573	8.30325	7.3255
	8.32795	5.3654	8.32725	6.6286
	8.35195	5.3204	8.35125	5.7155
	8.37595	4.9179	8.37525	2.9785
	8.39995	4.8432	8.39925	2.7011
	8.42395	5.0073	8.42325	2.0032
	8.44795	5.2754	8.44725	1.9665
	8.47195	5.6309	8.47125	1.8524
	8.49595	6.0353	8.49525	1.7712
	8.51995	6.5588	8.51925	1.7846
	8.54395	7.2848	8.54325	1.6222
	8.56795	7.1435	8.56725	1.8909
	8.59195	6.5391	8.59125	2.1724
	8.61595	6.102	8.61525	2.4666
	8.63995	4.7762	8.63925	2.8877
	8.66395	4.19	8.66325	3.5433
	8.68795	3.4158	8.68725	4.2106
	8.71195	2.5637	8.71125	4.9267
	8.73595	1.7903	8.73525	6.4285
	8.75995	2.0542	8.75925	7.1608
	8.78395	3.4662	8.78325	7.9425
	8.80795	5.4325	8.80725	8.7007
	8.83195	7.0742	8.83125	10.2313
	8.85595	8.718	8.85525	11.6118
	8.87995	12.1802	8.87925	12.8572
	8.90395	12.1245	8.90325	15.653
	8.92795	10.9371	8.92725	17.658
	8.95195	9.9695	8.95125	15.936
	8.97595	7.8519	8.97525	12.3763
	8.99995	8.9406	8.99925	9.8016
	9.02395	10.2524	9.02325	6.4564
	9.04795	8.8853	9.04725	5.189
	9.07195	9.0837	9.07125	3.557
	9.09595	7.608	9.09525	2.7047
	9.11995	7.9199	9.11925	2.9553
	9.14395	8.527	9.14325	4.3174
	9.16795	8.0909	9.16725	5.3207
	9.19195	10.1917	9.19125	7.3601
	9.21595	9.5995	9.21525	10.3097
	9.23995	11.213	9.23925	12.9326
	9.26395	8.9595	9.26325	11.0207
	9.28795	7.7978	9.28725	12.3911
	9.31195	7.2817	9.31125	15.0688
	9.33595	7.1663	9.33525	13.3
	9.35995	14.1823	9.35925	12.8051
	9.38395	15.6571	9.38325	11.9319
	9.40795	13.9488	9.40725	11.0075
	9.43195	10.853	9.43125	10.0023
	9.45595	9.1383	9.45525	8.4048
	9.47995	8.4173	9.47925	7.8239
	9.50395	8.8429	9.50325	7.4634
	9.52795	9.082	9.52725	7.6279
	9.55195	8.7375	9.55125	8.0305
	9.57595	8.5974	9.57525	9.1423
	9.59995	7.0513	9.59925	11.0917
	9.62395	7.4296	9.62325	12.603
	9.64795	7.4539	9.64725	13.4933
	9.67195	8.3772	9.67125	13.5748
	9.69595	9.8329	9.69525	15.0423
	9.71995	11.2475	9.71925	13.7256
	9.74395	11.656	9.74325	13.2032
	9.76795	11.9272	9.76725	13.0988
	9.79195	10.9055	9.79125	12.0718
	9.81595	11.1367	9.81525	11.2342
	9.83995	12.3521	9.83925	9.702
	9.86395	13.744	9.86325	6.7474
	9.88795	19.5865	9.88725	7.3996
	9.91195	14.8671	9.91125	8.3972
	9.93595	15.2589	9.93525	8.663
	9.95995	10.3365	9.95925	9.0579
	9.98395	9.8154	9.98325	14.0669
	10.0079	9.1627	10.0073	15.5829
	10.032	8.8241	10.0312	21.5007
	10.0559	8.8812	10.0552	14.8367
	10.08	9.4289	10.0793	11.7624
	10.1039	10.1786	10.1032	16.8424
	10.128	10.7511	10.1273	18.6086
	10.1519	11.1826	10.1512	16.7741
	10.176	11.8477	10.1753	12.8035
	10.1999	10.965	10.1992	11.2889
	10.224	8.637	10.2233	10.8891
	10.2479	8.9119	10.2472	11.397
	10.272	8.8497	10.2713	12.5506
	10.2959	8.7022	10.2952	14.6655
	10.32	8.3969	10.3193	14.9012
	10.3439	8.4628	10.3432	11.7217
	10.368	8.6587	10.3673	8.3203
	10.3919	9.0864	10.3912	5.8283
	10.416	9.4849	10.4153	3.9032
	10.4399	9.8827	10.4392	3.9277
	10.464	9.728	10.4633	4.4074
	10.4879	7.8308	10.4872	4.8966
	10.512	9.1914	10.5113	5.5964
	10.5359	14.4692	10.5352	6.0929
	10.56	13.0486	10.5593	6.5786
	10.5839	12.0737	10.5832	6.8952
	10.608	9.3398	10.6073	7.4558
	10.6319	8.3571	10.6312	7.8728
	10.656	9.0219	10.6553	8.853
	10.6799	8.559	10.6792	9.3414
	10.704	9.1931	10.7033	9.8799
	10.7279	9.8985	10.7272	11.0396
	10.752	9.6611	10.7513	9.3126
	10.7759	10.2879	10.7752	8.9185
	10.8	4.628	10.7993	8.9765
	10.8239	3.9497	10.8232	7.3939
	10.848	3.7433	10.8473	6.3322
	10.872	4.6066	10.8712	5.9455
	10.8959	4.9123	10.8953	6.6302
	10.92	7.6258	10.9192	8.2736
	10.9439	10.0232	10.9433	8.9188
	10.968	12.1665	10.9672	9.547
	10.9919	13.2743	10.9913	9.1332
	11.016	10.7068	11.0152	9.3623
	11.0399	8.9312	11.0392	8.8491
	11.064	13.9906	11.0633	8.2863
	11.0879	8.6495	11.0872	15.8149
	11.112	6.9642	11.1113	10.8791
	11.1359	5.8939	11.1352	9.848
	11.16	5.8632	11.1593	15.8711
	11.1839	6.103	11.1832	11.4024
	11.208	7.0149	11.2073	11.2107
	11.2319	8.9272	11.2312	11.2254
	11.256	10.6468	11.2553	10.1353
	11.2799	9.8387	11.2792	9.5794
	11.304	8.6314	11.3033	9.8415
	11.3279	8.3069	11.3272	10.7423
	11.352	8.3082	11.3513	10.5805
	11.3759	9.185	11.3752	8.5976
	11.4	9.0152	11.3993	7.3906
	11.4239	9.065	11.4232	5.8102
	11.448	9.3345	11.4473	5.4239
	11.4719	10.3548	11.4712	5.9492
	11.496	11.0583	11.4953	6.5629
	11.5199	10.9713	11.5192	7.2128
	11.544	10.8454	11.5433	7.086
	11.5679	10.2253	11.5672	7.0205
	11.592	9.9742	11.5913	6.949
	11.6159	9.73	11.6152	6.8713
	11.64	8.8179	11.6393	6.7528
	11.6639	8.7284	11.6632	6.2956
	11.688	8.7732	11.6873	6.3205
	11.7119	8.9439	11.7112	8.5586
	11.736	9.5725	11.7353	8.6989
	11.7599	9.458	11.7592	8.6232
	11.784	10.3109	11.7833	8.5759
	11.8079	9.1083	11.8072	7.3259
	11.832	8.9192	11.8313	7.0661
	11.8559	8.7265	11.8552	6.895
	11.8799	8.7135	11.8793	6.8627
	11.904	9.9473	11.9032	6.9229
	11.9279	9.7291	11.9273	6.9905
	11.952	9.5019	11.9512	7.9869
	11.9759	8.905	11.9753	8.0219
	12	9.1317	11.9992	8.0544

## Sheet: Fig. 3e
Figure 3e	WZ			KS
	VBM	3.0393		VBM	2.7833
	CBM	4.7037		CBM	4.343
	band gap	1.6644		band gap	1.5597

## Sheet: Fig. 5
Figure 5
	Catalyst	H2 (μmmol h-1 g-1)
	CCdTS	214
	CFeTS	281
	CCoTS	259
	CMnTS	167
	CInTS	289
	CGaTS	321
